# Supplementary material for: Immune Gene Signature Delineates a Subclass of Papillary Thyroid Cancer with Unfavorable Clinical Outcomes
Source: Cancers (Basel). 2018 Dec 5;10(12):494. doi: 10.3390/cancers10120494 (PMC6316581; doi:10.3390/cancers10120494)
Supplement: Supplementary file 1 [file cancers-10-00494-s001.zip]

Archive with 1 entries (1 files):
- cancers-400009-supplementary.xlsx
