# Supplementary material for: Immune Gene Signature Delineates a Subclass of Papillary Thyroid Cancer with Unfavorable Clinical Outcomes
Source: Cancers (Basel). 2018 Dec 5;10(12):494. doi: 10.3390/cancers10120494 (PMC6316581; doi:10.3390/cancers10120494)
Supplement: Supplementary file 1 [file cancers-10-00494-s001.zip › cancers-400009-supplementary.xlsx]

## Sheet: Table S1
Table S1. GSEA of three metagene signatures. Top 20 Gene Ontology terms significantly enriched with gene-level weights of 3 metagene signatures are shown. ES and NES are enrichment score and normalized ES as the output of GSEA, respectively.
Metagene signatures	Gene set (MsigDB GO terms/c5 category)	Genes	ES	NES	P value	FDR	FWER
Signature 1 (RAS-signature)	GO_CELLULAR_RESPIRATION	140	0.59	3.22	0	0	0
	GO_OXIDATIVE_PHOSPHORYLATION	82	0.65	3.18	0	0	0
	GO_ELECTRON_TRANSPORT_CHAIN	92	0.62	3.14	0	0	0
	GO_RESPIRATORY_CHAIN	75	0.66	3.1	0	0	0
	GO_INNER_MITOCHONDRIAL_MEMBRANE_PROTEIN_COMPLEX	99	0.6	3.05	0	0	0
	GO_MITOCHONDRIAL_MEMBRANE_PART	161	0.55	3.03	0	0	0
	GO_MITOCHONDRIAL_PROTEIN_COMPLEX	129	0.56	3.03	0	0	0
	GO_GENERATION_OF_PRECURSOR_METABOLITES_AND_ENERGY	277	0.5	2.98	0	0	0
	GO_ENERGY_DERIVATION_BY_OXIDATION_OF_ORGANIC_COMPOUNDS	209	0.51	2.95	0	0	0
	GO_OXIDOREDUCTASE_ACTIVITY_ACTING_ON_NAD_P_H_QUINONE_OR_SIMILAR_COMPOUND_AS_ACCEPTOR	49	0.67	2.89	0	0	0
	GO_MITOCHONDRIAL_MATRIX	394	0.46	2.89	0	0	0
	GO_ORGANELLE_INNER_MEMBRANE	490	0.43	2.81	0	0	0
	GO_AEROBIC_RESPIRATION	52	0.64	2.75	0	0	0
	GO_HORMONE_BIOSYNTHETIC_PROCESS	42	0.64	2.73	0	0	0
	GO_NADH_DEHYDROGENASE_COMPLEX	42	0.66	2.73	0	0	0
	GO_HYDRO_LYASE_ACTIVITY	46	0.64	2.72	0	0	0
	GO_MITOCHONDRIAL_RESPIRATORY_CHAIN_COMPLEX_ASSEMBLY	74	0.57	2.72	0	0	0
	GO_ORGANIC_ACID_CATABOLIC_PROCESS	191	0.47	2.72	0	0	0
	GO_NUCLEOSIDE_TRIPHOSPHATE_METABOLIC_PROCESS	216	0.47	2.7	0	0	0
	GO_MITOCHONDRIAL_RESPIRATORY_CHAIN_COMPLEX_I_BIOGENESIS	55	0.58	2.63	0	0	0
Signature 2 (Immune-signature)	GO_CHEMOKINE_MEDIATED_SIGNALING_PATHWAY	67	0.8	5.58	0	0	0
	GO_LYMPHOCYTE_MIGRATION	46	0.79	5	0	0	0
	GO_CHEMOKINE_ACTIVITY	43	0.81	4.82	0	0	0
	GO_LYMPHOCYTE_CHEMOTAXIS	35	0.83	4.78	0	0	0
	GO_CCR_CHEMOKINE_RECEPTOR_BINDING	32	0.77	4.14	0	0	0
	GO_CHEMOKINE_RECEPTOR_BINDING	52	0.68	4.12	0	0	0
	GO_LEUKOCYTE_CHEMOTAXIS	110	0.52	4.1	0	0	0
	GO_POSITIVE_REGULATION_OF_INFLAMMATORY_RESPONSE	105	0.53	3.98	0	0	0
	GO_MONOCYTE_CHEMOTAXIS	38	0.68	3.96	0	0	0
	GO_CYTOKINE_ACTIVITY	169	0.52	3.95	0	0	0
	GO_POSITIVE_REGULATION_OF_ACUTE_INFLAMMATORY_RESPONSE	28	0.76	3.92	0	0	0
	GO_CYTOKINE_RECEPTOR_ACTIVITY	88	0.54	3.91	0	0	0
	GO_CELLULAR_DEFENSE_RESPONSE	51	0.62	3.83	0	0	0
	GO_G_PROTEIN_COUPLED_CHEMOATTRACTANT_RECEPTOR_ACTIVITY	25	0.78	3.78	0	0	0
	GO_POSITIVE_REGULATION_OF_INTERFERON_GAMMA_PRODUCTION	60	0.59	3.78	0	0	0
	GO_LYMPHOCYTE_COSTIMULATION	71	0.56	3.74	0	0	0
	GO_REGULATION_OF_INTERFERON_GAMMA_PRODUCTION	85	0.55	3.7	0	0	0
	GO_REGULATION_OF_LEUKOCYTE_MIGRATION	142	0.43	3.68	0	0	0
	GO_REGULATION_OF_LEUKOCYTE_CHEMOTAXIS	90	0.5	3.67	0	0	0
	GO_REGULATION_OF_CELL_KILLING	57	0.56	3.6	0	0	0
Signature 3 (BRAF-signature)	GO_ESTABLISHMENT_OF_PROTEIN_LOCALIZATION_TO_ENDOPLASMIC_RETICULUM	103	0.69	2.76	0	0	0
	GO_CYTOSOLIC_RIBOSOME	105	0.67	2.68	0	0	0
	GO_CYTOSOLIC_LARGE_RIBOSOMAL_SUBUNIT	57	0.71	2.66	0	0	0
	GO_NUCLEAR_TRANSCRIBED_MRNA_CATABOLIC_PROCESS_NONSENSE_MEDIATED_DECAY	114	0.66	2.66	0	0	0
	GO_PROTEIN_LOCALIZATION_TO_ENDOPLASMIC_RETICULUM	122	0.63	2.53	0	0	0
	GO_TRANSLATIONAL_INITIATION	141	0.62	2.51	0	0	0
	GO_CYTOSOLIC_SMALL_RIBOSOMAL_SUBUNIT	41	0.71	2.51	0	0	0
	GO_PROTEIN_TARGETING_TO_MEMBRANE	152	0.6	2.44	0	0	0
	GO_MULTI_ORGANISM_METABOLIC_PROCESS	137	0.6	2.44	0	0	0
	GO_PROTEIN_BINDING_INVOLVED_IN_CELL_ADHESION	17	0.82	2.43	0	0	0
	GO_DESMOSOME	21	0.76	2.39	0	0	0
	GO_CALCIUM_INDEPENDENT_CELL_CELL_ADHESION_VIA_PLASMA_MEMBRANE_CELL_ADHESION_MOLECULES	18	0.77	2.34	0	0	0
	GO_CELL_SUBSTRATE_JUNCTION	391	0.53	2.3	0	0	0
	GO_ANCHORING_JUNCTION	476	0.53	2.28	0	0	0
	GO_NUCLEOSOMAL_DNA_BINDING	29	0.68	2.27	0	0	0
	GO_MOTOR_NEURON_AXON_GUIDANCE	23	0.69	2.21	0	0	0.003
	GO_HOMOTYPIC_CELL_CELL_ADHESION	48	0.6	2.18	0	0	0.007
	GO_CELL_JUNCTION_ORGANIZATION	173	0.52	2.16	0	0.001	0.01
	GO_EXTRACELLULAR_MATRIX_DISASSEMBLY	70	0.57	2.16	0	0.001	0.01
	GO_VIRAL_LIFE_CYCLE	279	0.51	2.15	0	0.001	0.011

## Sheet: Table S2
Table S2. Gene-level weights and metagene factors for GSEA of 3 metagene signatures. For 3 metagene signatures, weights for GSEA and metagene factors for metagene projection are shown. The genes in each metagene signature are sorted in order of the weight values.
Signature 1 (RAS-Signature)	Weights	Metagene Factors		Signature 2 (Immune)	Weights	Metagene Factors		Signature 3 (BRAF-Signature)	Weights	Metagene Factors
CA4	13.5243	18.2227		CCL21	28.783	31.3376		ZCCHC12	24.3057	30.9961
EDN3	12.5984	18.0657		CCL19	24.0849	25.9677		SYT12	23.3417	27.1449
MT1G	12.1677	22.1128		DPT	23.9495	27.2954		GABRB2	22.9259	27.6956
SLC5A8	12.0813	18.1982		UBD	22.03	25.4617		TM7SF4	22.6694	26.6047
DIO1	11.8859	20.8687		CD79A	21.7335	24.7326		ARHGAP36	22.6433	25.491
TPO	11.4707	25.8537		CXCL13	21.2245	22.8533		TMPRSS6	22.2748	25.3684
SLC26A7	10.982	23.4494		IGJ	20.852	28.0001		LIPH	22.1497	25.8617
STXBP5L	10.8902	15.8333		MGC29506	20.6377	23.5684		KLK10	21.978	26.5123
ABCC8	10.775	15.0002		SCARA5	20.4808	21.6625		SLC34A2	21.6617	33.3345
LOC286002	10.4506	22.9316		SFRP2	19.92	27.271		TMPRSS4	21.3806	25.5739
CLCNKA	10.0866	15.3369		CHRDL1	19.6639	23.9453		PRR15	21.2874	26.7525
ZMAT4	9.95254	14.3213		ADAM6	19.6452	31.9023		FN1	20.6272	36.2811
SLC4A4	9.86554	19.0291		LRRC15	19.3342	22.4163		RXRG	20.6139	26.2153
C12orf39	9.83548	12.4125		OGN	18.4842	22.0808		HMGA2	20.4454	25.0007
MT1H	9.71067	15.6569		C7	18.3266	26.1728		KLK7	20.3754	23.4333
TFF3	9.67019	19.9804		OMD	18.0003	21.0713		CITED1	19.5617	27.2997
FAM167A	9.61736	20.525		ADH1B	16.4808	20.0839		SYTL5	19.4583	23.2056
CRABP1	9.47884	18.2713		MFAP5	16.1554	20.2972		LOC400794	19.4454	20.5155
WSCD2	9.45349	16.6938		GZMK	15.9535	19.9275		MUC21	19.3514	21.6156
FLRT1	9.24389	14.5674		KIAA0125	15.9286	16.9072		B3GNT3	18.9826	23.559
MPPED2	9.18246	17.1851		FCRL5	15.8795	18.017		NGEF	18.9021	24.16
LGI3	9.16263	17.7049		TNFRSF17	15.6877	16.8528		SERPINA1	18.6764	31.6354
TG	9.02815	32.0813		PLA2G2D	15.6085	17.8561		TACSTD2	18.0408	28.1216
COL9A3	9.00701	16.6348		CD19	15.5908	16.2421		STRA6	17.8524	22.439
KCNAB1	8.92558	18.6191		FCRLA	15.51	16.633		TRPC5	17.6938	20.0095
LRP1B	8.8631	13.784		CR2	15.3982	18.2669		KLK11	17.6454	19.5697
MT1F	8.85903	20.3535		MS4A1	15.3633	19.1519		DPP4	17.6376	26.2474
GRIN2C	8.79867	17.0173		BLK	15.3364	16.762		CLDN10	17.5925	20.6909
SELV	8.79397	12.1034		PI16	15.241	20.172		CHI3L1	17.4037	26.8075
HGD	8.66871	17.3084		IL7R	15.2213	18.8944		PVRL4	17.2353	22.8309
SFTPC	8.6676	10.9255		AOX1	15.1562	19.9295		PPP1R1B	17.179	20.3979
PKHD1L1	8.54004	17.8726		SPIB	14.9808	16.4865		GJB3	17.1549	21.6958
GABRB3	8.50172	16.2832		SFRP4	14.9325	22.5617		SLIT1	17.0757	22.8265
CARTPT	8.48307	11.3098		ADAMDEC1	14.7694	17.41		CLDN16	16.9777	22.1245
GRIK4	8.34991	12.7992		RELN	14.7587	16.9676		NMU	16.7853	18.8277
HLF	8.34647	17.7899		FCRL3	14.6325	15.864		ESPN	16.7386	18.8729
C16orf89	8.3356	22.6362		SERPINA3	14.6158	18.5654		LAMB3	16.5963	25.913
IGDCC3	8.28743	12.7718		CXCL9	14.5948	22.983		SFTPB	16.3686	28.0094
SLC26A4	8.27317	21.761		CXCR5	14.509	16.1324		ZCCHC16	16.3029	19.0396
MRO	8.24758	14.0545		LAX1	14.4376	17.0043		ADCY8	16.2889	17.8484
KIF1A	8.1582	12.9204		WISP2	14.2777	17.8525		GRM4	16.0902	18.2557
GPR98	8.05786	14.8816		GREM1	14.2361	18.7087		LRP4	16.0701	25.9693
ZNF536	8.05613	11.1126		TCL1A	14.0894	14.6801		METTL7B	16.0037	23.7254
BTBD11	8.04962	18.2381		LY9	14.0232	17.3811		RASGRF1	15.9924	19.9972
FAM155B	8.04444	17.8889		GFRA1	13.9413	18.407		ICAM5	15.9541	20.9695
PKNOX2	7.95678	15.8265		TIGIT	13.8263	18.0768		KRT15	15.9399	18.594
DUOX2	7.93792	23.0839		CD3G	13.7976	16.3581		SCEL	15.7557	23.529
KCNJ13	7.92268	12.3051		P2RY10	13.7774	16.0965		CDH3	15.7297	24.8824
BMP8A	7.90657	18.857		CD38	13.7598	16.893		PDLIM4	15.6895	24.8463
FHL1	7.90576	21.9998		ICOS	13.7519	16.5463		KLHDC8A	15.5235	21.955
WNT4	7.89409	13.9079		SERPINA5	13.6892	14.8567		CLDN1	15.5172	27.3825
FAM189A1	7.88566	14.2059		C8orf80	13.5549	17.2069		LCN2	15.4796	21.6238
CNTFR	7.87373	11.9566		ZNF831	13.5533	16.7867		GRHL3	15.4655	18.4569
OGDHL	7.78441	17.7818		SIRPG	13.5495	16.7182		HPCAL4	15.4193	19.7798
DUOXA2	7.78161	18.7555		MUC16	13.4368	17.4511		GDF15	15.3338	23.8849
AGXT2L1	7.76554	9.3989		PNOC	13.407	14.6566		ODZ1	15.2885	23.1615
PPARGC1A	7.76496	17.5521		SLAMF1	13.3916	16.6119		SLC27A6	15.1047	22.5844
DIRAS2	7.75959	12.85		SH2D1A	13.2996	16.869		PROS1	14.9854	26.337
RAG2	7.71726	9.69823		TRAT1	13.2064	14.9458		IGSF1	14.9486	25.715
LOC100132354	7.66064	11.2601		LGALS2	13.1813	15.3502		CST6	14.9415	23.7521
TBX22	7.62184	10.5019		DCN	13.1652	24.8111		GOLT1A	14.9195	19.8631
FOXJ1	7.56248	13.1086		SLAMF7	13.1559	19.7473		PLCD3	14.8263	24.6473
BEX1	7.52648	15.2262		RLTPR	13.0455	16.2701		FIBCD1	14.7927	16.5909
SEMA3D	7.49519	15.8894		C1S	13.0023	24.32		TMEM92	14.7124	16.8818
CYP17A1	7.4921	11.9591		SLAMF6	12.8973	17.9801		RDH5	14.6467	20.3044
LIPG	7.4608	21.7717		LRRN4CL	12.8287	14.8644		CAMK2N1	14.5297	24.6795
UPF0639	7.43234	10.07		FCER2	12.8027	13.6373		EPHA10	14.4737	18.833
CUX2	7.43089	11.3888		ITK	12.6823	17.8395		DTX4	14.426	26.5333
KCNK16	7.42588	8.89954		IDO1	12.5996	18.454		TIMP1	14.3895	27.6704
CAPSL	7.36508	11.6151		LOC96610	12.5703	26.3226		ETV4	14.3265	22.306
C7orf52	7.34999	11.1243		BTLA	12.518	15.0975		HCN4	14.263	17.6242
EBF4	7.29985	17.4606		CD3D	12.4826	17.8772		KCNN4	14.1683	21.8916
KCTD8	7.29872	12.7183		SVEP1	12.4281	18.8352		KLK6	14.1511	15.2431
COL25A1	7.26476	11.8878		AIM2	12.4184	14.4414		LRRK2	14.1364	25.1864
TFCP2L1	7.25389	17.8764		CTLA4	12.3939	15.9206		PDZK1IP1	14.0629	21.6148
MSI1	7.22259	11.107		HSD11B1	12.3803	15.7684		FAM178B	14.0455	15.8918
FABP4	7.18972	14.5538		CXCL11	12.3245	16.548		LPAR5	14.045	22.6737
KATNAL2	7.18633	14.7666		PODN	12.3135	19.6653		KRT19	13.9621	25.7844
COL23A1	7.18086	18.4849		LUM	12.2938	23.4286		PLEKHN1	13.9153	18.5375
TPTE2P1	7.16404	12.3638		CNTN1	12.2653	13.4292		ALOX15B	13.872	21.7968
FLJ35024	7.16165	10.8458		C6	12.2373	13.1046		GAP43	13.8684	16.8391
RAP1GAP	7.15675	20.9149		FLT3	12.1787	13.7378		KCNQ3	13.8628	17.5074
PYGM	7.13365	13.9072		GDF10	12.084	15.8895		PDE4C	13.8266	19.585
TRIM58	7.12108	17.3658		ZBP1	12.0606	15.229		BIRC7	13.799	16.0824
DIO2	7.10621	21.8004		FCRL2	12.0595	12.8258		BAIAP3	13.7977	20.2468
IYD	7.09315	23.663		PYHIN1	12.0453	15.1931		PRSS1	13.7485	15.1319
WBSCR17	7.06887	16.1045		CD40LG	12.0102	14.7707		SPTBN2	13.7266	20.0568
SPINK5	7.06603	11.2716		PLA2G2A	12.0005	15.5105		TMEM215	13.6507	18.2226
RIMS4	7.06438	15.6382		CD5	11.8705	17.5468		PSG1	13.5992	14.6626
CLCNKB	7.06395	15.0628		UBASH3A	11.8549	14.9806		ST6GALNAC5	13.5781	18.1675
APOA1	7.03394	11.3647		PAX5	11.7976	12.1364		PNPLA5	13.552	14.3515
HS6ST3	7.02838	12.955		SIT1	11.765	15.7444		SDC4	13.5039	27.8556
LRP2	7.01148	20.1494		FCRL1	11.7277	12.3317		LGALS3	13.488	26.0411
WDR72	6.99385	18.5551		TNFRSF13B	11.6401	12.715		AGR2	13.4201	21.1869
ADIG	6.98523	9.49887		EOMES	11.6367	14.2655		CXCL17	13.3486	18.581
MATN2	6.98409	21.0537		LTB	11.6214	18.4287		SFN	13.338	20.1042
CDON	6.95254	18.1441		VIT	11.6195	13.0254		QPCT	13.3359	22.746
OTOS	6.93871	15.7146		CD1C	11.5457	16.5707		EPHB3	13.3343	20.2689
CHRNA4	6.93562	11.0355		PROM1	11.5221	15.9478		GALE	13.3313	22.7437
IRS4	6.92297	9.84302		CAPN6	11.4866	15.9581		AHNAK2	13.3028	22.9024
MYT1	6.91845	11.8565		STAP1	11.4379	12.813		MET	13.2324	26.4803
SLC2A4	6.89312	13.1539		CR1	11.3836	14.8422		LCN6	13.2304	16.0084
CA12	6.89108	17.3603		PTGFR	11.3399	12.4498		IVL	13.1769	15.6611
SH2D6	6.88501	9.43758		ABCA9	11.3273	15.5067		IGFL2	13.139	16.2152
BTNL9	6.88209	15.4479		FMO2	11.3218	16.9863		CYP2S1	13.1248	19.5626
MIOX	6.86298	13.3448		GBP5	11.3134	18.3585		PDE5A	13.0765	25.1251
FCGBP	6.86013	23.5448		RHOH	11.3064	16.8663		MRC2	13.0657	24.6527
SORBS2	6.85207	20.7311		DIO3	11.2306	12.3712		DMBX1	13.0369	13.9412
TRPV6	6.84994	11.8627		CXCL10	11.2185	17.7926		NPC2	13.0047	29.1903
DPP6	6.82077	14.2642		CD28	11.1968	15.5396		RYR1	12.9618	21.0671
SYT13	6.79433	14.5321		C5orf20	11.1413	13.2057		CYP1B1	12.9553	22.5966
CIB4	6.77673	8.42936		PCOLCE2	11.1214	15.2223		SRCIN1	12.9535	19.8455
LDHD	6.76533	15.7653		RSPO3	11.1207	14.9477		TNFRSF12A	12.9504	24.1416
PTPRQ	6.75442	10.454		DES	11.0971	16.3981		IGFBP6	12.9086	23.7848
TDH	6.74424	9.36946		TOX	10.8722	16.7184		DOK7	12.8661	18.336
C13orf36	6.70602	11.9272		PDGFRA	10.8599	18.7692		CEACAM6	12.8192	17.1483
GABRG1	6.67554	8.91201		CD3E	10.8287	18.8524		SEZ6L2	12.7156	20.2403
KY	6.67527	14.523		KIAA0748	10.8199	14.9147		ELFN2	12.7076	15.2272
IGFBPL1	6.6673	11.4231		CCR7	10.8111	16.6406		TM4SF4	12.6917	15.8635
PDE8B	6.62516	20.2867		GPR174	10.7949	12.5355		MXRA8	12.6803	24.9216
SLC14A2	6.60716	10.2447		RGS13	10.7905	11.5223		C1QL1	12.6723	15.6946
CDH16	6.60259	15.1812		MEI1	10.7843	15.4436		CTSH	12.6647	25.6281
ALDH1L1	6.60169	11.8082		TNFRSF9	10.761	12.9641		XKRX	12.6366	17.814
HHATL	6.59786	17.4406		OSR1	10.755	14.3787		REN	12.6137	14.1365
AGTR1	6.59089	11.8013		ABCA6	10.73	15.8308		CRLF1	12.5959	20.8924
GNA14	6.579	15.6917		C16orf54	10.7117	15.8655		LRG1	12.5527	18.4193
CD36	6.51386	17.0636		BHLHE22	10.7011	13.0534		TESC	12.5332	21.9165
GATA5	6.49754	9.67511		IL6	10.6842	15.5769		ABCC3	12.5274	22.6013
LINGO2	6.4915	9.70987		TXLNB	10.6609	13.5241		S100A6	12.5101	28.9707
AQP4	6.44037	16.0893		AMPD1	10.6182	11.392		CD164L2	12.5097	16.0289
IRX6	6.43866	9.41402		CD69	10.5943	17.4766		NOD1	12.4518	22.8538
GPM6A	6.42514	13.6792		SLC5A5	10.5461	14.7489		CLDN9	12.4373	18.3852
ATP2C2	6.40922	13.8998		FCAMR	10.526	11.0105		CTXN1	12.4341	19.4662
CWH43	6.38873	13.3683		CCR4	10.5255	13.0677		C6orf174	12.405	19.1857
NEB	6.36687	13.4429		DAPP1	10.5251	15.9393		TUSC3	12.397	21.4742
IQGAP2	6.35069	17.9928		CLEC10A	10.4774	16.5908		TMEM90A	12.3317	15.5665
NWD1	6.34072	11.5505		TLR10	10.455	14.1839		DUSP5	12.3042	23.7683
CGNL1	6.33584	19.547		GPR171	10.3816	13.9325		NELL2	12.304	23.1666
HSD11B2	6.3329	14.5542		TSPAN8	10.3673	12.597		DUSP6	12.3004	26.0427
DGAT2	6.32366	17.1261		ALPK2	10.3394	12.0053		CDH4	12.278	15.7452
OR2W3	6.30654	12.7163		KIAA1755	10.3222	14.9919		CDSN	12.273	18.3692
KIT	6.30621	17.0996		CRTAM	10.3065	13.8204		ANXA1	12.2715	27.7402
PDE7B	6.30169	15.4872		SCML4	10.2521	13.7384		CLU	12.2011	31.0953
KCNIP3	6.29429	17.6893		CD2	10.2457	18.1239		TMEM163	12.1762	19.1437
PGF	6.28628	18.7157		TMEM119	10.2246	18.4992		PCSK2	12.1699	23.7785
MMEL1	6.26527	8.14261		CP	10.1703	16.6774		CACNG4	12.1165	16.0104
INPP5J	6.25408	21.4458		OSR2	10.1559	13.718		C19orf33	12.0859	20.6846
FLJ42875	6.24248	13.5517		ART4	10.1011	12.9852		C6orf168	12.0698	18.9725
MMP15	6.21054	20.618		LTF	10.0846	18.0467		CD55	12.0459	24.5937
SLC29A4	6.18925	14.5806		SP140	10.0672	15.5073		COMP	12.0349	19.4868
CCDC151	6.18855	12.3484		SV2B	10.0663	12.7294		RSPO4	11.9515	18.8395
GATM	6.15473	17.3182		LAG3	10.0648	15.5603		RASD2	11.9256	19.5319
GCSH	6.10425	12.7775		MSC	10.0141	15.4592		TMEM184A	11.9197	18.3507
DPY19L2	6.1033	14.5537		IGSF10	9.99336	14.229		ASPHD1	11.9105	14.7568
FER1L6	6.07539	8.62862		THEMIS	9.96427	13.8274		RPSAP52	11.8965	13.588
CKMT2	6.05216	13.1111		ZNF385B	9.93506	11.8627		KRT80	11.8884	19.9155
SULT1A2	6.03155	13.4262		IFNG	9.89492	11.1665		CATSPER1	11.8509	14.37
C1orf175	6.01697	14.4852		CCL22	9.8815	15.756		KCNJ2	11.8448	20.0707
SHANK2	6.01381	16.1503		GPC3	9.87048	14.4577		MGAT3	11.8289	20.4428
GPER	5.99357	15.6745		FAM180B	9.86908	12.0141		SLPI	11.7832	21.5522
ZSCAN1	5.98893	10.8343		FREM1	9.86624	12.1156		TRIM29	11.7692	17.9301
PRRT4	5.98845	9.29531		CD1E	9.83048	14.7034		KCP	11.7668	16.7021
NQO1	5.93386	19.0757		SAMSN1	9.80368	16.0674		DHRS3	11.7425	25.4343
C8orf79	5.91973	17.8346		ADRA2A	9.80075	16.75		C2CD4A	11.6976	16.0169
ALDH1A1	5.91682	20.4332		IL2RG	9.76482	18.9467		SPOCK2	11.6577	24.3589
SLC25A15	5.90833	16.6479		ST8SIA1	9.7541	14.932		LAD1	11.6186	21.009
DHDPSL	5.90388	10.3335		TNFSF13B	9.74477	14.4248		IGF2BP2	11.5798	21.156
VEGFA	5.90345	21.6723		KLRK1	9.73529	15.6186		CELF4	11.5758	16.0974
SPTBN4	5.90228	12.3452		PKHD1L1	9.72874	18.665		IL1F5	11.5739	13.4545
EDA	5.88634	15.6709		NCF1C	9.72862	13.9232		GLT1D1	11.5718	18.374
MAPK4	5.86726	13.363		BATF	9.70798	14.9219		C1orf170	11.5711	15.7536
DUSP15	5.86483	12.9552		SNX20	9.69239	14.5125		C1orf106	11.538	16.7211
GNAS	5.86159	25.9182		LOC100233209	9.6726	13.0648		FOXQ1	11.5241	20.8224
DGKI	5.86139	13.2909		POU2AF1	9.65847	16.9834		PCSK1N	11.524	17.547
GSTM3	5.81931	17.8256		RUNX3	9.65437	17.1886		TGFA	11.5131	22.2362
SSPO	5.79796	10.655		TNNT3	9.63069	11.1652		DAPK2	11.4895	24.1634
LOC80054	5.77916	13.5358		JSRP1	9.60706	12.1657		SLC6A20	11.4639	15.428
PCDP1	5.76937	11.461		PTPN22	9.60004	15.0942		MPZL2	11.4498	24.4044
GPAM	5.76892	16.9711		XPNPEP2	9.59321	11.6612		MDK	11.4443	23.4945
SDPR	5.76138	18.7963		CDH16	9.56659	17.1572		PLAC2	11.4121	14.1015
GOLGA9P	5.75802	8.82574		TRAF3IP3	9.56473	16.0812		PTPRE	11.386	21.6234
EDNRB	5.74014	17.3986		LILRA4	9.5565	11.2232		CYSLTR2	11.3781	18.0468
C11orf20	5.73099	7.39662		TMEM132C	9.55259	11.2154		GGT6	11.3337	15.9753
C1QL4	5.7269	11.996		GSTM5	9.55043	14.3252		MUC1	11.3117	22.2554
LRRC2	5.72669	17.0881		IRF8	9.54944	17.8516		ALDH3B1	11.2995	20.5149
ITPR1	5.72554	18.4962		SLA2	9.54935	14.4849		DBC1	11.2876	16.6305
ZNF804B	5.71923	9.40573		LTA	9.51535	12.0392		LOC554202	11.2608	17.5106
WASF3	5.69361	16.5608		GLI1	9.51523	12.2621		COL13A1	11.2498	17.3351
CYP46A1	5.67681	10.7871		PTGIS	9.50703	16.4737		PSG8	11.2456	12.4089
SOSTDC1	5.67568	9.22605		CST7	9.50667	16.1804		TMC6	11.2253	22.1816
CACNA2D2	5.65908	14.6824		ZAP70	9.49595	15.9149		CLDN2	11.223	16.9991
DEPDC6	5.64771	18.2474		CTSE	9.49429	19.0872		SIGLEC6	11.2127	13.7223
C5orf4	5.6243	17.709		PTPN7	9.47725	16.7095		ENTPD2	11.1437	15.706
ATP4A	5.61495	8.36887		SH2D2A	9.46452	14.2527		FAM176A	11.1387	18.5864
CACNB4	5.61218	12.3202		ADAM23	9.45741	11.2058		PLA2G12B	11.1155	13.2954
SLC38A3	5.60659	11.8573		FBLN1	9.45267	20.9071		HPN	11.1091	21.9556
ADM2	5.58525	16.2019		CD80	9.42728	13.2662		MFGE8	11.103	24.1529
ENPP3	5.57309	9.89025		PTGDS	9.3933	18.3769		NAB2	11.1023	22.9802
DPY19L2P4	5.56663	8.57553		RARRES1	9.38875	15.6518		ICAM4	11.0823	16.4639
PLVAP	5.56524	21.4816		AQP3	9.38539	16.0641		PLAU	11.0398	22.8014
IRS1	5.56019	18.6487		GPR18	9.35439	12.227		GRB7	11.038	20.2387
ADCY1	5.55655	15.4029		CXCR6	9.33379	15.8457		NR1D1	11.0233	21.0833
GPR83	5.54797	12.9656		CXCR2P1	9.27533	10.9201		ITGA3	11.0067	26.4384
ARHGAP24	5.53953	16.4814		CD48	9.25588	17.317		ADORA1	11.0014	20.2617
PIWIL1	5.53856	11.8105		TIFAB	9.23364	10.8695		S100A1	10.9943	24.6327
BCL2	5.52742	18.5893		LAMA2	9.22453	17.1745		LONRF2	10.9927	23.2135
CETP	5.51718	12.602		COLEC12	9.19761	17.2503		DHDH	10.9867	13.0785
BTBD17	5.50193	6.96395		AOAH	9.16616	15.1086		BNC1	10.9849	14.6573
SPATA4	5.50116	9.15924		VNN2	9.15409	13.3399		FAM20A	10.974	21.7073
AGBL4	5.50009	9.34817		JAKMIP1	9.11184	12.5304		SHROOM4	10.947	21.4781
VLDLR	5.49896	16.1472		CD247	9.10943	15.633		DSC3	10.9261	15.1482
SOD3	5.49099	18.11		MFAP4	9.10359	18.3449		DIRAS3	10.9225	19.2668
KLF15	5.48848	13.5936		CYTIP	9.10194	17.1217		ERBB3	10.9107	21.5297
PFKFB2	5.48845	18.7622		FST	9.10041	12.2047		TIAM1	10.9001	20.3424
PRTG	5.48205	15.9211		PDCD1	9.07136	14.6617		MAMLD1	10.8888	18.7662
RGS17	5.46531	8.68218		FAM129C	9.06253	10.7266		PALM	10.8822	21.2365
HSPB7	5.45693	14.0486		GRAP2	9.04741	13.4249		PRSS23	10.8809	24.2236
MAOA	5.45243	21.1334		KCNA3	9.03933	13.2963		GGCT	10.8493	22.1138
ATP1B2	5.44998	14.8163		TNFSF8	9.00138	13.2555		WNT10A	10.8461	16.6981
KIAA2022	5.44794	10.5957		APOD	9.00132	18.6699		ABTB2	10.8284	19.199
ID4	5.44503	20.9871		VPREB3	8.99865	12.0059		PHYHIP	10.8274	19.2673
FGF12	5.44327	11.8164		CD7	8.99133	15.8102		DUSP13	10.8161	11.8525
PEG3	5.4268	15.222		IKZF1	8.98745	17.3565		C8orf73	10.808	17.5871
RIMBP2	5.42637	11.7004		AICDA	8.95851	9.4202		ICAM1	10.7997	23.1085
CXXC4	5.42275	8.99667		LOC400696	8.94927	11.1507		KLK12	10.7856	11.6751
TRPM3	5.4173	8.10675		COL10A1	8.93833	15.2904		FUT3	10.783	13.0883
PEBP4	5.41175	16.0644		DTHD1	8.9293	9.80378		CBLN1	10.781	17.1551
PNMA6A	5.41133	13.4044		KLRB1	8.91852	14.2963		ARMCX3	10.7791	24.2859
SLC25A29	5.3959	20.9368		TNF	8.8902	12.0946		LY6G6C	10.7778	13.215
ELMO1	5.37996	17.7693		SLITRK6	8.87747	11.2579		GALNT7	10.7544	22.1741
FLT1	5.3764	19.4283		PTPRC	8.84974	19.3722		IL1RAP	10.7381	19.8269
LOC100130238	5.36728	10.7269		SEMA3D	8.84371	16.7884		ELF3	10.7126	20.9281
SOX3	5.36697	7.56886		SAMD3	8.83228	13.0398		SIGLEC15	10.7045	13.2856
MOSC1	5.35416	17.6087		CD180	8.81997	14.9139		TMEM132D	10.6922	14.502
BFSP1	5.35367	12.7679		C1R	8.81987	21.399		TSC22D1	10.6803	25.8855
SHISA2	5.3476	17.807		S100B	8.79744	15.4049		GJB4	10.6552	12.9723
UST	5.33764	18.2401		PSTPIP1	8.76335	14.9427		C19orf21	10.6483	16.3007
KHDRBS2	5.33153	11.2781		HGF	8.75823	13.2249		PLAG1	10.6279	18.945
KCNE3	5.3266	14.8891		GZMM	8.73125	13.1642		CTSB	10.6267	31.0047
HIST1H1C	5.32255	17.4607		FAM180A	8.72857	11.8826		ALOX5	10.6262	20.8412
VIPR1	5.31939	12.7395		IL2RA	8.67229	13.8082		INHBB	10.5832	22.4657
ESAM	5.30747	19.7551		SLC1A7	8.66179	10.6979		B3GNT7	10.5362	19.0789
FAM181B	5.30736	10.4522		KCND2	8.64607	10.7594		FAM43A	10.5104	20.1564
ANO3	5.30419	9.4878		KRT5	8.55175	12.1926		CSF2	10.4959	12.4111
FOXP2	5.29258	11.1583		P2RX1	8.54976	12.1677		APOE	10.4956	24.4212
DUOX1	5.29085	20.6372		CD84	8.534	14.5076		ITGA2	10.4903	20.9423
ST6GAL2	5.2893	18.898		PID1	8.52596	14.2735		NAT8L	10.4894	16.9368
FREM2	5.2878	16.6286		STEAP1	8.51965	12.3149		RUNX1	10.4612	20.8066
PLEKHH1	5.26683	19.0486		IGF1	8.51684	16.7272		OLAH	10.4565	12.9729
INHBC	5.25037	7.61685		ABCD2	8.45622	11.6473		CHST2	10.4218	21.9655
SNTA1	5.24599	19.2301		GZMA	8.44572	15.2743		LY6E	10.4211	23.2012
C14orf176	5.23872	11.3798		CCL4	8.44258	15.843		FBN3	10.4066	18.7945
SYPL2	5.23699	14.549		WISP1	8.43778	12.5357		IER5L	10.3927	19.128
KCNQ1	5.22282	19.3334		NCF1	8.42225	15.2905		C1orf116	10.3805	21.0858
LIFR	5.20189	17.412		TUBB2B	8.40692	11.2479		FLJ23867	10.3561	19.3462
MAPT	5.19753	11.5463		MASP1	8.4009	11.4428		ENTPD1	10.3513	23.4648
RGN	5.19598	16.0847		ITGAL	8.35432	17.6876		COL8A2	10.3494	22.1353
C14orf68	5.19394	7.08195		PRDM8	8.33558	12.0009		UPP1	10.3469	20.3412
GLDC	5.18779	11.1827		FXYD1	8.31944	13.041		NRCAM	10.3366	20.9411
C9orf122	5.18565	11.8956		STAB2	8.31676	10.0286		C6orf138	10.3349	18.1065
TMEM88	5.18546	13.6821		CLECL1	8.31507	11.1651		LEMD1	10.3329	15.2448
AGPAT9	5.17983	16.495		MAPK4	8.30918	14.9909		PLEKHA4	10.3138	21.9749
TCF7L1	5.17273	15.8813		IL21R	8.28348	14.8072		KLK13	10.3048	13.1879
C5orf23	5.17158	14.6615		MEOX1	8.27182	13.5849		FLJ42709	10.2991	17.7104
LRRC50	5.16564	10.5705		WNT2	8.27069	10.1981		TRY6	10.2856	11.2875
HSD17B3	5.16157	8.2274		HS3ST3A1	8.26839	11.1049		MACC1	10.2754	18.8262
RBM20	5.1548	11.297		NCR3	8.26813	10.7846		PRMT8	10.2733	13.1607
LOC389332	5.1528	6.75737		JAKMIP2	8.25847	10.1887		STAC	10.2705	15.8451
PDE10A	5.15236	15.1286		CDHR1	8.19248	11.1747		TPD52L1	10.2676	22.2934
EXOC3L2	5.15108	15.0151		KLHL6	8.18707	16.0514		SYN1	10.2654	14.2072
METTL7A	5.10706	21.7427		MYOC	8.18395	11.7824		CRABP2	10.2593	20.7908
PBX3	5.10391	18.977		BIRC3	8.15901	17.6533		SCG5	10.2478	19.793
C10orf79	5.09422	12.1206		RUFY4	8.1548	10.0405		C3orf50	10.2476	11.3535
SLC25A42	5.09381	17.4567		FASLG	8.14558	11.617		MMP16	10.2437	16.3123
PRR15L	5.08567	17.1622		DACT2	8.14472	10.661		THRSP	10.2314	17.4848
DLG2	5.0809	14.1581		CD226	8.14236	11.9615		FRMD5	10.2268	14.8585
ESM1	5.0804	14.1794		TREML2	8.11279	10.663		TBC1D2	10.2202	21.6584
MOSC2	5.07433	15.7386		KCNA1	8.09979	10.0382		SLC30A3	10.2089	13.4864
FBXO15	5.06169	10.0202		CNR2	8.08712	10.2309		CDH22	10.1835	14.5565
USP2	5.05413	13.2835		MYBPC2	8.0806	11.7688		BID	10.1819	19.758
PDK4	5.05408	20.2444		RASSF6	8.04967	13.4832		FNDC4	10.1725	18.923
KCNK3	5.04856	14.9812		PDE3B	8.04545	13.4613		CCND1	10.1597	25.034
C6orf176	5.04634	8.7769		KLK1	8.03816	11.8758		RIMS2	10.1348	14.7263
MT1X	5.04438	19.2228		FYB	8.02821	17.1395		HAPLN1	10.1154	13.6598
NRSN1	5.03922	7.70554		L1CAM	8.01887	13.4361		UBE2QL1	10.1059	18.4695
TDRD9	5.03439	13.1117		IDO2	8.01741	10.0324		PERP	10.1006	23.5992
GPX3	5.03409	25.1487		SLFN12L	8.0095	10.8395		SCN1B	10.0888	18.8101
KDR	5.00864	18.5256		CSTA	7.98322	13.4984		CST2	10.0856	12.3619
RND2	5.00801	15.6262		SLCO5A1	7.98022	9.47954		ECE1	10.0745	25.2486
VAV3	4.99383	15.707		ZNF80	7.9784	9.87534		PSD3	10.0602	21.8373
C20orf151	4.98531	13.2887		NCF1B	7.96582	12.4284		RNF183	10.0525	12.9046
PAX1	4.98425	7.42239		POU2F2	7.96568	14.3259		VTCN1	10.0496	13.3983
KLHL3	4.98343	15.5248		C14orf73	7.96544	10.1433		EPS8	10.0395	22.1688
DMRT3	4.98146	13.5277		KIF19	7.96433	12.7648		VGLL1	10.0283	12.1448
FGF11	4.96828	14.0917		CD8B	7.95594	14.2644		SPINT1	10.0139	23.6273
COL11A2	4.96649	12.1596		CPNE7	7.92793	10.7566		NRP2	9.98275	22.341
SCGN	4.96424	6.72835		TAGAP	7.92569	15.7683		MFAP2	9.97308	18.1896
GRB14	4.96365	11.7973		EVI2B	7.88449	17.199		PNMT	9.95641	13.2504
SLC15A2	4.96357	14.9908		PTGER2	7.87605	13.1547		INF2	9.95175	22.277
SLC39A14	4.95764	19.5548		XCL1	7.8662	10.9722		S100A5	9.95054	16.3662
TEKT4	4.95093	8.81156		XCL2	7.85132	11.0279		NPW	9.9376	12.318
HHEX	4.94676	19.2941		FLJ40330	7.83196	12.5032		CTSC	9.92683	23.7067
ANKRD20B	4.94437	8.79344		CCR5	7.83123	15.6004		SYT1	9.91931	15.2516
MT1E	4.93974	18.6731		TARP	7.81838	10.8355		TREM1	9.91874	15.7663
ABCG2	4.9377	14.2219		TNFRSF13C	7.79532	9.5799		ALK	9.91831	13.8434
HSPA12A	4.93226	15.2392		UPK3A	7.79421	10.3016		SDK1	9.91618	18.5092
SLC30A8	4.92704	7.15437		LOC284749	7.77992	8.54974		TMEM130	9.91293	15.1898
PRDM16	4.92349	16.2839		TMEM156	7.7644	12.0358		ARNTL	9.90733	20.6965
CSMD1	4.91064	9.43934		DPP6	7.7548	14.8869		MYBPH	9.89982	12.3168
SULT1A1	4.9036	17.1309		CADM3	7.75081	15.5443		UNC5CL	9.8946	16.2919
MTCH1	4.90192	21.9072		CLEC17A	7.75008	9.18684		APLP2	9.85672	28.3458
ACACB	4.89752	16.6629		CD6	7.74719	15.4727		STK32A	9.85294	17.0585
PAX8	4.89728	22.9143		CCL4L2	7.74182	13.9074		PPL	9.82358	23.9394
ESRRG	4.8957	13.3672		C6orf141	7.72424	9.90189		AMIGO2	9.80696	19.4124
MUM1L1	4.89111	13.7961		PAK3	7.70359	11.7921		B3GAT1	9.8053	19.4551
PSAT1	4.89076	14.1873		TFPI2	7.69594	12.2082		IL17RD	9.77889	17.5811
LAMC3	4.88596	10.532		EPHA5	7.6946	10.8033		FSTL3	9.7604	20.3171
ATP6V0E2	4.87881	18.4371		DOCK2	7.69336	16.919		PHLDA2	9.75735	17.9882
OR7E91P	4.87647	8.61549		IL12RB1	7.68427	12.9713		RUNX2	9.75468	18.092
GPIHBP1	4.87528	11.7093		IL12B	7.68044	8.71607		BNIPL	9.75237	17.8806
AVPR1A	4.87281	11.3919		TBX21	7.67794	12.1997		SYTL1	9.75004	20.7474
C18orf16	4.86954	7.90204		DCLK1	7.67382	15.9211		ETNK2	9.73057	20.2967
ERO1LB	4.85987	16.3808		HLA-DOB	7.65401	14.8894		ENTPD8	9.71971	14.2369
CKB	4.85487	19.4951		IL10	7.65361	10.0986		DUSP4	9.71738	18.2894
CALR	4.84855	24.0264		BTK	7.6516	15.186		CXCL14	9.69751	21.39
QRFPR	4.84851	8.9789		CD163L1	7.6326	12.6061		MLXIPL	9.69698	16.7602
OR2T8	4.84718	7.26586		SLC2A5	7.62187	12.5448		RAB27A	9.68847	21.7717
MAPK10	4.84615	15.2022		KIF21B	7.58756	14.7351		ACTBL2	9.68657	12.1083
FAAH	4.84288	16.8996		C17orf87	7.56763	11.4713		SNX22	9.67916	23.2577
C11orf74	4.83061	15.1986		CCL5	7.56027	18.1181		ADAMTS9	9.67878	20.2337
HSP90B1	4.82424	24.2732		BMPR1B	7.55811	10.0658		PPAP2C	9.67873	18.793
DCLK2	4.82239	13.6085		ASB2	7.55123	12.8674		C6orf105	9.66761	15.135
HSPA5	4.81628	23.5684		BCL11B	7.51176	14.7531		PRSS3	9.63821	11.3704
FLT4	4.8142	16.5203		GFPT2	7.50711	15.5063		RAMP1	9.63276	15.8756
ENO3	4.80755	13.2703		HLA-DPB2	7.50486	9.60161		SOX11	9.62427	12.016
KCNK2	4.80746	12.9295		BCL2L14	7.49377	8.88439		SERINC2	9.6228	22.3267
XK	4.807	11.7259		RASL11B	7.48801	12.4055		BHLHE40	9.61516	23.8122
MPP2	4.7991	14.4402		RASGRP1	7.46053	14.2459		HES6	9.57377	17.1064
SCN4B	4.79742	15.2807		FOXP3	7.44299	13.2763		MAG	9.56794	15.3698
PPAP2B	4.79096	22.5572		SEMA3C	7.41848	15.283		ADAMTS14	9.56494	14.6274
SYNM	4.78301	15.5347		LCK	7.40779	15.75		S100A11	9.55915	23.91
HIST1H4H	4.78204	12.1942		CD200R1	7.40274	11.7813		CAMK2N2	9.5461	12.9593
SYT9	4.77848	9.44684		GZMB	7.40227	12.876		TMEM79	9.54556	18.1419
UNC80	4.77722	9.22386		BCL2A1	7.39315	14.0947		NAPSA	9.52969	16.1248
MLEC	4.77339	20.9718		ARHGAP9	7.3927	15.6038		BHLHE41	9.52295	23.4645
SCGB2A1	4.76903	10.0969		CILP	7.38714	14.3408		TCERG1L	9.51256	20.652
RIMKLA	4.7614	11.1705		HECW1	7.38331	9.98137		TMEM98	9.50678	22.2229
SLC10A4	4.75295	8.49941		HAS2	7.38161	12.7607		NFE2L3	9.50671	19.3477
C16orf46	4.74713	13.7399		LSAMP	7.37928	11.3785		PALM3	9.50411	18.8924
METRN	4.74666	15.4482		LOC339524	7.36177	13.3566		PC	9.50403	20.5119
LRRC7	4.74527	10.4746		HAS1	7.35722	9.24405		TRIM54	9.49702	13.9486
KIAA1467	4.74125	15.0095		FAIM2	7.35675	11.7095		CFI	9.48436	21.299
SYNE1	4.73698	18.8244		HTR3A	7.3503	9.58875		WBSCR26	9.46996	13.4224
TPMT	4.73623	19.403		LSP1	7.34643	18.5692		SPOCK1	9.45716	18.9792
TNN	4.72845	10.1857		SERPINF1	7.32958	19.0825		VASN	9.45358	21.845
ENKUR	4.72799	8.11047		FIBIN	7.31663	15.0425		TUBB3	9.44362	18.6906
COL4A5	4.72503	15.7824		AVPR1A	7.31003	13.0167		KRT17	9.43937	16.039
ANGPTL1	4.71902	15.6633		FAM26F	7.30999	13.6804		TMSB10	9.43438	25.6351
PAIP2B	4.71844	14.6193		ITGBL1	7.30562	16.0138		EPPK1	9.42809	17.1691
DMGDH	4.69735	12.7498		NRXN1	7.3012	8.34724		POU2F3	9.42424	16.743
CHRFAM7A	4.69718	12.3278		XG	7.286	10.4729		MTMR11	9.41488	17.1855
SALL4	4.69416	10.7397		GFI1	7.28252	12.392		G0S2	9.40439	17.3391
DNAH7	4.69355	12.7755		CWH43	7.27506	13.9592		ST3GAL5	9.39739	22.8669
RBP7	4.6827	14.5935		BARX2	7.26878	9.68021		ADM	9.37282	19.0619
COLEC11	4.68044	12.0784		HLA-DQA2	7.25895	17.2875		TGM1	9.36795	15.332
DCI	4.67958	18.5016		HAND2	7.21747	11.1447		SOX4	9.36123	22.0981
CMTM4	4.67718	19.8545		SYNPR	7.21168	11.0337		ACBD7	9.3455	17.1791
PRKG1	4.67552	11.9342		KLK4	7.2081	11.929		RIN1	9.34345	16.5087
RGNEF	4.67022	15.535		TTC24	7.20466	8.1539		TGFBR1	9.34177	21.6338
TRPM5	4.66821	8.0837		CCR2	7.17948	14.1802		ENDOD1	9.31099	21.7669
RPS6KA6	4.66456	11.8755		PDPN	7.17622	14.1033		GOLGA7B	9.30256	16.4141
LOC728606	4.66329	10.398		CAMK4	7.17557	9.98488		APOC1	9.30204	20.2029
EMID1	4.66175	15.621		NTS	7.15554	9.30341		HEY2	9.29331	17.9498
PPM1L	4.66068	12.546		GBP6	7.1326	11.3633		DOCK9	9.27167	23.3466
SYBU	4.66047	14.7725		LIPC	7.12986	11.2829		MVP	9.26487	23.3806
FLJ36777	4.64666	10.3476		PARP15	7.12193	11.4583		C1orf115	9.25705	21.735
DDX25	4.64597	9.882		SASH3	7.11615	16.4427		TMSL3	9.25065	26.4173
BMP8B	4.64471	13.2523		ERMN	7.1136	9.45438		CORO2A	9.24194	18.5991
HYOU1	4.63273	20.1709		BEND4	7.09547	8.15074		NPTXR	9.23867	20.1463
LOH12CR2	4.63215	11.1687		KLRD1	7.08996	11.7315		CD109	9.23789	18.366
CACNB2	4.63194	10.8366		MIR155HG	7.07398	11.4948		PLXNC1	9.20952	18.2753
SCN4A	4.62994	14.6033		CARD11	7.06506	15.8001		C9orf169	9.20764	14.3539
PHGDH	4.62804	17.639		ATP1A3	7.06326	9.76289		S100A4	9.18212	21.7272
TUB	4.62587	15.3738		IRF4	7.04734	14.595		GLDN	9.14411	15.0785
KIAA1324	4.62431	13.9413		HHIPL2	7.04141	10.9085		LOC100126784	9.13352	14.9441
KCNK17	4.61947	10.6927		TLR8	7.03936	12.6349		COL7A1	9.1281	14.9229
C10orf90	4.60817	6.56382		SPON1	7.01383	14.7336		P4HA2	9.12644	20.8709
LOC401052	4.6074	12.8244		BIN2	7.00205	15.258		PTPRU	9.11779	19.9316
PLCD4	4.60657	12.0714		TLR6	6.98084	11.0726		SSX1	9.11332	14.0373
PEBP1	4.59706	23.0893		EVI2A	6.96132	15.4699		MAP2	9.11204	20.9915
UGT8	4.59322	12.0176		LMX1B	6.95059	9.69804		PHLDA3	9.10468	20.626
FAM195A	4.59035	15.6615		CD37	6.94386	16.7794		IGFBP5	9.09909	26.6343
GPR61	4.59026	9.19415		KIAA1644	6.92669	11.6093		ITGB4	9.09078	21.187
CNTN3	4.58701	10.5226		ANKRD29	6.92119	11.7012		ALDH1A3	9.08848	18.4034
TSPAN7	4.584	16.673		ANKRD35	6.88156	11.3108		CST5	9.08535	10.7857
AKT2	4.57382	20.4858		F5	6.87936	14.9422		MSN	9.08413	25.6914
LOC150197	4.57361	10.0053		MEG3	6.8767	10.031		FAM84A	9.08205	17.9162
GPR125	4.57326	17.0246		CLSTN2	6.86406	11.4932		FXYD3	9.0746	12.0925
KCTD15	4.56963	15.9505		TNIP3	6.85782	8.44689		GLS2	9.07297	16.9698
TMEM63C	4.55776	11.2153		ITGAD	6.85246	8.52277		GABBR2	9.07231	19.5815
TMEM37	4.55562	17.1705		TWIST2	6.85177	9.55436		QSOX1	9.07029	21.8543
RNF157	4.55523	12.2602		NCKAP1L	6.84674	16.519		LMO3	9.06129	23.3388
IGDCC4	4.55358	15.3101		CXorf21	6.84196	12.5552		GLRB	9.05388	15.3286
ACSF2	4.55163	17.9406		LOC283663	6.82966	11.7626		TM4SF1	9.05342	22.1867
WDR17	4.54601	12.3236		NOD2	6.82618	12.6005		PDE9A	9.04382	18.9186
ASXL3	4.53975	9.21904		F10	6.82239	11.9969		CD151	9.03188	23.6509
TPPP	4.53646	14.9103		RET	6.80613	12.8164		PKP2	9.02677	14.8959
SLC6A17	4.52843	8.67504		RYR2	6.80207	14.3663		LCN12	9.01014	20.4237
MYH3	4.52329	11.6985		TSPAN11	6.78932	14.3678		RPS4X	8.98695	27.3963
LRRTM1	4.52035	9.73568		SKAP1	6.78882	13.3101		ZFP36L1	8.9806	25.1595
GCK	4.51764	8.3083		GPA33	6.7865	9.42197		CD1A	8.98022	13.5113
EML1	4.51557	15.5131		PLEK	6.78563	16.816		FAM5B	8.97247	12.3851
NFIA	4.50781	18.4791		WDFY4	6.78377	15.6274		GSN	8.9672	26.3228
GNAI1	4.50301	15.7092		XCR1	6.78163	7.75793		CDH6	8.96486	18.0578
RGS5	4.49914	20.9056		GP1BA	6.77755	11.251		PRSS22	8.96447	16.6483
IPCEF1	4.49535	15.584		SDS	6.73438	12.5456		ETV5	8.96165	20.7639
FAM182B	4.49361	10.2959		DHRS9	6.73212	12.6257		FTH1	8.95259	27.2159
C9orf66	4.49341	10.8553		FCGR2B	6.73	14.8859		ULBP2	8.95171	14.7022
C13orf15	4.49339	17.1702		DNAJC5B	6.7232	9.68314		ARHGAP23	8.9181	20.0792
SELENBP1	4.49171	19.8207		NKX3-2	6.72261	9.51153		TNC	8.91508	21.0125
TEX2	4.49171	18.4359		C21orf88	6.71765	10.3225		KISS1R	8.91362	10.5138
TDGF1	4.48683	8.31621		FMO1	6.69691	10.5721		EMILIN2	8.91197	19.6778
FAM189A2	4.48636	18.0438		VAV1	6.69152	14.915		EPHA4	8.89556	21.1752
CCDC48	4.48127	11.7013		GVIN1	6.68759	14.1916		MGAT4B	8.88554	22.2743
CASKIN1	4.47941	10.6547		NPTX1	6.6825	9.12833		SLC35F2	8.88364	19.2729
RDH12	4.46577	9.75711		MMP7	6.67677	13.9919		PLEKHG4	8.86844	17.9267
IP6K3	4.46523	12.8853		TIMD4	6.66547	10.6242		CD177	8.85879	11.7438
CASC1	4.46509	12.2117		WNT11	6.66501	12.3332		SCARA3	8.79707	22.0368
CA14	4.4594	9.73277		ANK1	6.6586	11.0037		NPDC1	8.79087	20.6874
TCEAL2	4.45387	14.1265		LOC339535	6.6533	10.7247		WTIP	8.77399	18.5656
FAM65C	4.4531	10.9814		BFSP2	6.65251	8.2334		BEAN	8.77348	15.5023
C4orf39	4.45274	11.8062		NNMT	6.64435	16.8929		C10orf55	8.76977	13.4069
SLC16A10	4.45221	11.6316		TFEC	6.63726	13.6937		FAM111B	8.76917	15.3456
C6orf165	4.45025	10.0821		FAIM3	6.63687	15.3168		CCND2	8.76113	23.3778
NPR3	4.4488	11.5789		HLA-DOA	6.62901	18.147		PLXNB2	8.76102	24.9184
QRICH2	4.44766	12.5145		PMCH	6.61917	7.86124		SEL1L3	8.74812	21.5878
BDH1	4.44633	16.0116		DARC	6.60978	16.1844		PIP5KL1	8.73848	13.8052
CASC2	4.441	12.964		FAM5C	6.60489	9.49258		PNP	8.73458	20.3487
RBPMS2	4.43071	14.5405		NCCRP1	6.59923	11.1145		C11orf80	8.73385	17.4673
TMEM38B	4.42946	15.1173		ROR2	6.59257	15.9697		C20orf103	8.73131	16.0828
TLE6	4.42707	12.9266		C2orf85	6.58287	7.3709		VSTM2L	8.73029	16.4503
GARNL3	4.42545	12.9702		PRIMA1	6.57712	11.1608		RAB34	8.73022	21.9331
DDIT3	4.42421	17.2832		PRELP	6.55441	17.6028		CD63	8.72831	25.7786
IQCH	4.42161	12.1519		LRFN5	6.55173	9.33748		AGRN	8.72743	24.1521
FOXE1	4.41892	20.421		ANKRD55	6.54918	8.71593		KLK5	8.72672	10.6516
THSD7B	4.41858	9.82992		TNFSF14	6.54546	9.01655		C4orf48	8.72283	14.993
SYTL3	4.41327	16.0264		GPR1	6.50819	9.42413		BASP1	8.72009	20.2881
SLC16A2	4.41266	16.5294		CASS4	6.50687	11.1379		EVPL	8.71627	21.4008
FLJ10357	4.41075	18.2923		PIK3CG	6.50083	13.6807		MYH10	8.70542	22.5392
COX4I2	4.40593	12.2284		CSF2RB	6.48834	15.9471		RAD23B	8.7043	23.1136
LPCAT2	4.40516	19.5401		SLITRK5	6.48333	11.8734		PRICKLE1	8.70413	20.3066
PREX2	4.40163	11.9933		C4orf31	6.48126	10.7589		KLC3	8.70408	14.394
IL11RA	4.4001	16.2298		EYA1	6.47689	8.73716		B3GNT8	8.69992	15.4801
PNMAL1	4.40002	16.768		ENPP6	6.46825	8.75355		FAM132A	8.69212	11.3605
CYB561	4.39767	18.4523		CCL23	6.46122	9.07865		ISYNA1	8.68946	20.0866
NUPR1	4.39693	19.1011		CD53	6.45116	17.4856		MST1R	8.68828	17.0204
SYT3	4.38409	7.41457		NINJ2	6.44771	11.9656		CLIP3	8.68508	18.0868
LRTM2	4.38301	5.70176		PODNL1	6.41336	11.9862		NRIP1	8.68236	20.5229
SLC27A4	4.38245	16.4302		GLDC	6.39845	11.9898		CDC42EP1	8.67336	20.6855
ACSM5	4.38167	11.3412		C1QL2	6.39675	10.0902		PLP2	8.6611	20.461
ASPG	4.38026	7.36016		KLK2	6.38877	11.0346		TNFRSF10C	8.6548	17.0294
RYR2	4.37787	12.7502		GPR68	6.37227	13.6189		FXYD5	8.65059	20.9619
BCO2	4.37389	10.8692		C1QTNF7	6.35716	12.5227		COL8A1	8.64758	20.9702
OLFM3	4.37104	6.31415		ADH1C	6.35272	8.07205		SLC17A5	8.64565	21.9384
TRPC6	4.3656	14.2779		CEACAM21	6.34958	10.6506		FLNA	8.64541	25.1984
NGFRAP1	4.36437	19.24		CCL18	6.33389	16.0616		HOXD1	8.62727	11.7453
GPD1L	4.35652	18.0648		GAS1	6.33117	14.2974		NOX4	8.62091	15.3849
ATRNL1	4.35502	9.15453		PI15	6.32349	9.78816		CC2D2B	8.61885	13.0745
CHCHD10	4.3531	16.4917		ADAM19	6.32061	15.285		C4A	8.61482	26.162
EML6	4.34909	13.3531		CD1B	6.30532	9.1275		KCNK15	8.60604	15.4976
CANX	4.34866	22.7552		FGD2	6.29759	15.066		PTPRF	8.60166	23.6071
SDF2L1	4.34856	16.627		SLC19A3	6.29196	8.78981		C12orf53	8.59784	13.6512
APOLD1	4.34638	18.1015		TSHZ2	6.27758	12.5408		CLDN4	8.59636	24.2774
C10orf140	4.34497	12.7727		FCRL6	6.27015	10.8729		UNC5B	8.57715	19.7785
ALDH9A1	4.34033	19.7733		SECTM1	6.24783	14.1563		CA7	8.57661	10.8378
ROBO4	4.33656	16.5444		PDCD1LG2	6.24766	12.8465		TYRO3	8.5741	16.8523
CD24	4.33499	23.8395		NAV3	6.24455	11.3451		CCNA1	8.57137	12.8755
PYY	4.33162	6.33449		NBLA00301	6.24279	9.10118		HES2	8.57108	12.5348
MDH1B	4.32951	11.8538		LYVE1	6.23986	13.9652		CNFN	8.56654	13.4933
TBX2	4.32764	14.7997		FCN1	6.23183	12.7433		FRMD3	8.56375	18.2374
TP53INP2	4.32522	17.5057		HRH2	6.22826	9.32666		C1orf187	8.55649	10.7201
PART1	4.32383	6.5804		ANGPTL5	6.22055	8.32542		EEF1A1	8.54774	28.8979
C8orf12	4.32225	6.03402		VSNL1	6.2192	9.5038		BBC3	8.54268	17.2234
CASP12	4.32129	7.29509		SELE	6.21381	15.055		MEGF9	8.54236	22.0525
CORO2B	4.31817	13.0904		SIGLEC5	6.20981	10.5305		SULT2B1	8.53926	15.3647
FBF1	4.31693	15.6644		C2	6.20821	15.8775		CDC42EP5	8.53709	16.1195
TCFL5	4.31534	15.7009		SAA1	6.20654	9.16732		SLC7A4	8.53685	11.1065
LOC342346	4.31124	8.00234		SIGLEC10	6.20592	13.5945		PCDHAC2	8.53074	15.9982
TACC2	4.30756	17.7899		CD8A	6.18997	15.615		C16orf45	8.52895	18.9772
SH3BGR	4.30744	13.1825		PCBP3	6.18951	9.23365		CD207	8.528	13.796
SLC43A1	4.30587	13.8289		NLRP6	6.18384	7.4725		CPNE4	8.52464	13.2047
WWOX	4.30504	15.3444		KYNU	6.18232	13.0313		LGALS1	8.51109	21.9909
C6orf155	4.30278	11.1848		CXCR3	6.18232	13.4655		TMEM59L	8.50314	13.7947
NECAB3	4.30223	15.8017		SPN	6.18026	15.3153		GSDMA	8.49969	11.8354
TIMP3	4.29803	21.9299		MYH15	6.17793	8.30896		CHPT1	8.49185	21.2345
CLUL1	4.29678	11.4888		RASSF9	6.16528	11.6222		ANXA2	8.49016	24.5142
LEKR1	4.29112	10.5714		KLRC3	6.1458	8.18058		SSTR3	8.4896	10.2484
WFS1	4.28858	18.126		IL1R2	6.1417	11.3051		TIPARP	8.48657	20.868
C16orf74	4.28834	11.9299		WSCD2	6.13367	14.4806		EREG	8.48131	11.1626
RGS16	4.28721	17.9742		NKG7	6.12955	14.1077		HRH1	8.48075	16.747
CCDC110	4.28118	11.5529		MMRN1	6.11996	14.616		SLC5A2	8.47706	10.8549
ATP6V1G2	4.27642	11.7371		GPR65	6.11395	12.536		UCP2	8.47305	22.937
LRRC48	4.27218	13.947		BICC1	6.10995	11.8638		ECM1	8.44557	19.1538
CCDC108	4.27159	9.42763		CD52	6.10082	16.6485		PLD3	8.44411	23.7839
TP53I11	4.26871	17.2232		B3GALT5	6.09545	9.18717		BMP1	8.43912	20.7044
NEU4	4.26606	6.83617		KCNA6	6.09281	8.96234		ETHE1	8.42427	19.4498
GNMT	4.26459	8.68573		LYZ	6.07601	19.9666		SLC7A2	8.39541	21.8494
FZD8	4.26148	14.6241		MME	6.07014	12.4769		TNFRSF21	8.39076	19.0816
YBX2	4.25705	9.62798		IL1B	6.06545	12.9085		PTP4A3	8.37471	19.2123
IER2	4.25646	20.034		APBB1IP	6.05266	14.8601		CLDN7	8.37427	22.3896
PBX4	4.25202	12.2585		ZNF683	6.05172	12.4098		HMGA1	8.37406	20.9506
SLCO2A1	4.25162	18.7524		CCR8	6.0425	8.44135		S100A13	8.36999	23.081
RFX4	4.25035	6.19799		IL12RB2	6.03372	9.34585		GPRC5B	8.36856	20.6863
RAG1	4.24784	11.1155		LAIR2	6.01882	7.8044		CRLF2	8.35406	9.61659
DNASE1L3	4.24722	12.7729		KEL	6.01879	8.47856		PAM	8.3439	23.5398
CSGALNACT1	4.24672	17.7067		FPR3	6.01347	15.1841		C19orf59	8.34253	11.3637
QPRT	4.24449	13.1678		WAS	6.00948	14.8692		DCHS2	8.34237	12.5021
ZNF219	4.24272	17.2293		SIGLEC14	6.00648	10.8019		RAET1G	8.33913	12.8323
LOC387646	4.24182	11.2003		TFF3	5.99475	17.5301		YPEL4	8.3364	13.9784
C15orf56	4.24104	12.0754		SLAMF8	5.99273	15.5494		FBXO2	8.33602	18.4759
IMPA2	4.23968	15.2354		SUCNR1	5.99252	11.5447		CD44	8.33325	24.0183
GLB1L2	4.23485	16.8971		ZBTB32	5.99015	9.23903		TMCC3	8.33175	20.3186
CHRNA7	4.23478	8.67561		MMP12	5.96347	10.131		SDC3	8.31913	21.3776
RSPH6A	4.23478	11.7154		CPXM1	5.95347	16.2862		SLC1A5	8.31214	18.9784
TMEM220	4.23022	13.9509		CPXM2	5.94186	15.7374		DEPDC1B	8.31098	15.4579
NT5C3L	4.22447	17.0851		CCL2	5.92323	16.1269		PRDM1	8.30768	20.6853
COL9A1	4.22141	7.56794		C12orf63	5.92292	8.58075		MBOAT2	8.30075	18.428
SUSD5	4.21898	13.0732		SCRG1	5.92072	7.77265		SAMD11	8.30053	15.9111
TTYH2	4.21637	15.1234		KLHL4	5.91693	10.1564		UPK3BL	8.29903	18.5904
RGS6	4.21244	13.4268		PTPRCAP	5.90904	15.3611		CA11	8.28605	19.3588
TTLL7	4.21224	9.91697		PRKCB	5.90521	14.7088		MYO1G	8.28331	18.3102
IL22RA1	4.21058	12.1663		VCAM1	5.90501	16.1403		CARNS1	8.28314	19.1165
SULT1C2	4.20854	15.1713		HOXC4	5.9016	9.53962		MALL	8.26843	21.4006
GGTLC1	4.20642	9.98804		MT1A	5.89698	10.083		EMP2	8.26093	20.7503
C10orf107	4.20629	7.43771		BHLHA15	5.87834	8.21099		COL1A1	8.25856	23.9146
MARVELD2	4.20174	16.4811		GZMH	5.85849	12.0944		XPR1	8.25839	21.3331
LMOD1	4.19794	16.3169		CST4	5.85693	10.3214		CDKN2B	8.24939	16.1763
MAN1C1	4.19743	17.0992		KIAA1324	5.85525	14.762		CTSD	8.24646	25.4268
IVD	4.19662	19.6509		C10orf81	5.83553	8.29011		ERP27	8.23607	17.3149
POPDC3	4.19448	6.48796		CXCL1	5.83162	9.89081		DLG4	8.22231	18.4406
TRIM16L	4.18833	12.7912		KLRC4	5.81561	7.13552		NT5E	8.19829	20.8079
ARSG	4.18642	13.8057		GTSF1	5.81444	7.37514		PLAUR	8.1958	18.057
RTN3	4.18117	20.3303		FLNC	5.81144	13.6116		LSR	8.19423	21.7564
ANKRD46	4.18092	15.4228		TF	5.80138	9.12473		NXN	8.19379	19.7056
CYP27B1	4.17983	12.6444		MAP4K1	5.79651	14.3072		SLMO1	8.1934	14.7226
GTF3C1	4.17956	19.3818		PTGDR	5.79018	10.0501		NUDT11	8.19094	13.9584
DCXR	4.17953	16.5426		OCA2	5.78848	11.4395		MGST1	8.1877	22.8628
RCAN2	4.17535	15.5616		NAPSB	5.78723	15.0747		MANEAL	8.18616	17.3149
KCNJ16	4.17289	21.0617		SLC6A14	5.77852	10.9907		C9orf16	8.18397	19.8266
RNF150	4.17143	11.536		P2RX5	5.7785	12.4766		PDLIM1	8.18217	23.3426
DKFZP434L187	4.16654	7.64658		RAB37	5.76614	12.311		NGFR	8.16407	17.9742
RAB17	4.16584	16.3109		MYO16	5.76445	7.59251		SREBF1	8.16283	21.3882
SMAD9	4.16446	13.6306		ITGA4	5.76273	15.2677		B4GALNT3	8.15672	16.8455
C14orf64	4.16347	10.1058		LGR5	5.75203	8.07245		DVL1	8.15523	20.9789
ZMYND12	4.1632	12.7935		CLEC12A	5.75019	10.681		TPT1	8.15495	27.8987
CRY2	4.16122	17.8448		RERGL	5.74322	9.98374		MSLN	8.14705	10.3427
TMEM171	4.15385	13.6697		MRGPRF	5.74283	12.4915		KIAA0408	8.14396	11.5645
ADIPOR2	4.1434	18.141		FCGR2C	5.74002	12.3863		MARCO	8.1418	15.5804
VEPH1	4.14295	8.89928		CD79B	5.73789	13.8612		C19orf26	8.14054	12.2184
SCML2	4.14033	10.6289		KMO	5.73234	11.1464		C8orf4	8.13744	20.3981
TMEM38A	4.13751	10.6628		ANKRD22	5.73009	12.3219		C3	8.12435	23.4482
MINA	4.13074	18.044		RORB	5.72274	8.66748		C2orf81	8.12303	16.6921
ID3	4.1302	19.0241		IL5RA	5.71875	6.96271		ATP11A	8.11979	22.0285
SPEF1	4.12872	10.8485		ADAM22	5.70997	11.153		LTBP3	8.11685	23.6468
NOTCH4	4.12606	16.4849		ZFHX4	5.70358	10.9714		IQGAP3	8.11272	13.6154
SPARCL1	4.12309	20.0248		RGS18	5.70289	11.277		SLCO4C1	8.10395	14.2487
PGCP	4.1228	19.3423		SLC12A3	5.70224	6.98552		MMP11	8.09847	16.5498
BEX2	4.12182	17.638		MARCO	5.69329	13.9481		TMEM105	8.0917	12.0557
TSPAN18	4.121	16.4703		ASAM	5.68402	11.0825		CDT1	8.08806	15.9422
AR	4.11742	9.74173		TCL6	5.67305	6.91078		TRIM47	8.08174	19.0833
POR	4.11722	19.9396		CYP27C1	5.66881	7.70421		LZTS2	8.07817	21.4484
CYB5D1	4.11591	16.5792		B3GALT2	5.66232	9.80087		FYN	8.07749	21.4755
ID1	4.11478	18.93		ARHGAP15	5.65972	13.1482		CDH2	8.07529	18.0297
DNTT	4.11379	5.71782		FAP	5.62949	14.2049		FAM20C	8.07166	19.7949
HAP1	4.11052	10.6993		CADPS	5.62254	7.90629		LEPREL2	8.06989	19.5881
ADAMTS5	4.10981	14.4663		CDH11	5.62253	16.369		C17orf107	8.06787	15.8468
LOC401431	4.10774	11.7118		ARL4C	5.61957	16.0159		TMEM100	8.0589	15.7382
BEX5	4.10606	14.4797		KCNIP1	5.59926	7.3909		SNAP25	8.05884	13.5552
TRAPPC6A	4.10438	15.4642		MMP9	5.59343	16.9617		PLEKHA6	8.05779	16.8284
MAGI1	4.09306	16.6115		SLC17A7	5.58621	10.261		ADRA1B	8.05488	14.3624
RNF212	4.0925	11.926		GCET2	5.58277	12.1856		SRL	8.05425	18.1707
PRKCQ	4.09084	15.5467		TMEM150B	5.58183	8.54291		TMEM43	8.05245	21.8973
SALL2	4.08664	15.986		CXCL3	5.57884	9.50598		E2F1	8.05185	15.8469
TMEM161A	4.08602	16.1637		PIK3R5	5.57627	14.1524		CBLN4	8.04198	12.4304
NDUFA5	4.08521	18.5895		AMICA1	5.5697	15.1053		LPL	8.03816	18.1965
BRSK2	4.0848	7.88911		RRAD	5.56202	15.5772		CREB5	8.03326	16.4738
MAP1LC3A	4.08387	15.0753		FGL2	5.54891	17.2427		PAPLN	8.0332	20.37
ZNF781	4.0796	10.9269		DPEP1	5.54028	9.14126		GPX4	8.03261	22.5767
HES1	4.07913	18.1972		ZNF385D	5.53688	9.02663		FHOD1	8.02666	19.7732
DLL3	4.07818	7.2042		MCART6	5.53265	9.38198		ARRDC2	8.01112	20.3496
PRUNE	4.0761	17.024		CSF2RA	5.53156	13.5199		LMNA	8.00906	24.1174
HSD17B14	4.07524	15.2206		IL7	5.52831	11.2809		SIPA1L2	8.00614	19.6513
AQP7	4.07228	8.61395		IL17REL	5.51713	6.6601		FOLH1	8.00059	13.602
C16orf5	4.07226	17.09		C11orf21	5.51618	10.0961		MUC20	7.99435	17.6215
FAM186B	4.06851	9.42869		IL2RB	5.51549	15.8489		ACTG1	7.98547	27.943
ANKS1B	4.06837	11.3432		PVALB	5.49577	8.36842		ANGPTL4	7.98094	19.0359
TSHR	4.06588	21.4448		ALDH1L2	5.49059	13.416		MAP3K6	7.97505	19.1112
AKAP3	4.06579	10.4813		CIITA	5.48118	15.78		RPL12	7.96228	24.4292
MAGI3	4.06373	16.7153		SCG2	5.47506	10.6616		LAMC2	7.96069	22.2265
SCARB1	4.0622	16.1045		KLRC2	5.46575	8.32396		CFB	7.93857	20.6829
FAM36A	4.06182	17.1408		HOXA7	5.46221	8.4814		TMEM173	7.9287	19.7696
SNHG9	4.0618	11.1039		BEND6	5.45913	11.9026		OR4D10	7.92022	8.99131
TMEM232	4.05977	10.6344		CSF3	5.45686	7.79479		SEC14L2	7.91627	18.5262
BMP7	4.05835	19.011		CGREF1	5.45597	9.73757		EPHA2	7.91364	20.1656
PDIA3	4.05657	22.3477		IL32	5.44696	17.4776		EPHX3	7.90314	11.804
PDGFD	4.05642	15.7409		RASGRP2	5.44556	13.4825		MTUS1	7.90089	21.0022
C20orf132	4.05592	11.4438		PRRX1	5.44524	16.9927		HLA-B	7.90088	26.2178
PDE11A	4.05213	10.5993		CD244	5.44425	10.0634		SPOCD1	7.89975	12.5045
KCNJ11	4.05125	13.8756		TMIGD2	5.43835	7.7749		ST14	7.89968	22.5104
BCAP29	4.0488	18.3876		ODZ2	5.39696	10.3526		ETV1	7.89425	18.9638
PPP1R13B	4.04816	17.9954		CCBE1	5.37881	6.944		RRAS	7.89326	20.3214
CCDC65	4.04744	10.6154		LAMA3	5.37763	12.6752		SCD	7.88947	18.0737
C19orf51	4.04736	11.6666		RGS2	5.36604	15.7636		S100A16	7.88508	20.7845
TMEM20	4.04728	12.7241		ACAP1	5.36587	14.4243		DSP	7.88302	23.961
ADCY9	4.04271	18.1483		43344	5.36299	14.1241		IGSF9	7.88216	16.0528
C21orf82	4.03969	10.4345		KANK4	5.35645	10.6368		KIAA0284	7.88004	20.7201
MCCC2	4.03374	18.2737		HS3ST3B1	5.35491	8.08903		DPYSL3	7.87496	21.9193
NDUFB2	4.02936	18.9534		VGLL3	5.35195	12.7853		TMC8	7.87141	17.9963
C9orf116	4.02796	12.527		CCL3L1	5.33129	10.3937		AMOT	7.86446	19.1794
C16orf71	4.02677	9.14895		TBX18	5.32084	9.89362		CD59	7.85896	24.3385
SCPEP1	4.02515	19.6375		COCH	5.31985	10.4021		CDKN2A	7.84513	13.4792
ABHD14A	4.02326	16.8803		SLC1A2	5.31874	10.2537		RPL28	7.84266	24.5034
LOC100303728	4.0223	10.9485		ADD2	5.31739	10.4395		SAMD4A	7.8373	19.2708
APLN	4.02214	11.2657		RGL4	5.31718	9.27993		FAM129B	7.83545	23.4765
SDSL	4.01487	16.2387		GAPT	5.31585	11.7097		TRIM63	7.82666	11.0958
HFM1	4.01437	9.1955		DOK2	5.31483	13.9271		FLRT3	7.81588	18.3057
LOC400752	4.01265	11.4812		RGS1	5.3136	17.2334		RTN4R	7.8079	16.6783
TOM1L2	4.0091	19.0231		PAPSS2	5.30993	15.6322		BCL2L1	7.79954	21.7597
LOC653501	4.00899	13.0099		TREML1	5.30619	7.53679		MED13	7.79338	21.4576
PLA2G4F	4.00889	11.6669		ADAM28	5.3037	12.6545		ABR	7.79084	20.8771
CACNA1D	4.00876	12.9374		MADCAM1	5.30228	7.26254		SLC9A5	7.78929	12.9836
CCDC146	4.00711	14.3249		IL16	5.29861	15.9257		MAPKAPK3	7.78486	21.6467
RSPH1	4.00534	13.1275		TNFSF11	5.2946	9.34712		S100A14	7.78102	21.4216
DMKN	4.00441	17.606		VCAN	5.29338	16.9237		ITPR3	7.77626	22.8527
NAP1L2	4.00256	14.2575		ACSL6	5.26986	8.44359		EMILIN3	7.77437	12.3076
FSD2	4.00225	6.3121		MCOLN2	5.25733	11.1673		IL1RN	7.77309	16.5396
ST3GAL1	4.00079	20.2953		C1orf168	5.25719	9.20653		ATIC	7.77215	20.1607
CCDC11	3.99931	11.7486		SLC22A3	5.25586	12.3581		TAGLN2	7.76697	23.3039
COQ4	3.99538	17.4848		HLA-DQA1	5.23442	18.4635		SHC3	7.76529	12.4162
EPB41L4B	3.99348	17.7071		ITIH3	5.22954	8.68348		KIAA1217	7.76412	22.8045
DISP2	3.99123	12.4311		LILRB2	5.22826	12.6197		CCDC64B	7.76077	17.161
CXCR7	3.99031	16.1446		LOC606724	5.22678	11.113		PLK3	7.76071	18.3413
PLCH1	3.98977	12.912		CLEC4E	5.22591	11.1749		GGT3P	7.75948	17.08
ACAD8	3.98493	16.9396		BTN1A1	5.21533	6.42373		PHACTR3	7.7581	11.2438
SCUBE3	3.98483	15.6707		CXCL14	5.20536	18.3952		TNNI1	7.74915	14.2052
FAM13A	3.98187	17.9051		VAT1L	5.20057	14.0224		RPS9	7.74757	24.7966
COLEC10	3.97951	8.08973		INSM1	5.1938	6.52518		SLC30A2	7.74126	18.8468
TNFRSF11B	3.97905	16.5413		FAM163A	5.18867	9.05893		MYH14	7.73844	23.1958
LRRC67	3.97835	6.146		SMOC1	5.18233	13.8081		SLCO4A1	7.73143	14.362
FA2H	3.97803	11.6417		SRPX	5.16417	14.4669		SH2D4A	7.72932	19.0705
WDR93	3.97792	9.94394		HTR7	5.16238	8.46861		S100A2	7.72279	17.0697
SLC6A4	3.97754	6.28153		VNN1	5.16158	10.4651		MYEF2	7.71726	17.3427
NDFIP1	3.97702	20.3431		SPSB4	5.15433	6.98443		NKAIN4	7.71472	13.7294
ROPN1B	3.9743	6.86289		ARHGAP30	5.14392	16.0965		RPL3	7.71469	26.6652
FKBP4	3.97167	18.7024		CD209	5.13576	11.9431		GJA4	7.7107	18.9981
ABAT	3.96918	18.352		TPSAB1	5.12223	11.2221		AK1	7.70942	21.3561
PKIA	3.96582	15.6143		ANK2	5.1176	15.2833		EEF2	7.7079	27.1389
GSTM2	3.96511	16.3792		SYCE1	5.11141	7.73755		EHD2	7.70266	21.1774
C5orf30	3.96244	13.8422		SCG3	5.11097	8.31842		CDC42BPG	7.69877	18.8265
ARG2	3.9622	17.0159		SOX5	5.1088	9.87364		RPL8	7.69215	25.5884
GPT2	3.95808	14.5762		PDE6G	5.10321	9.56699		MYL12B	7.69026	23.8445
PLA2G3	3.95743	8.50499		ITGA8	5.10021	11.8482		C16orf75	7.69017	16.0451
SLC4A5	3.9564	17.5502		SAA2	5.09691	7.9051		PLA2G16	7.68781	20.3062
AAK1	3.95405	18.0329		CNR1	5.09336	11.3526		GPX1	7.68622	22.4464
MGC42105	3.95255	8.29715		CCL13	5.09259	11.8159		PDZRN4	7.6861	14.3645
C4orf12	3.95247	11.0111		SPNS3	5.09124	8.98887		TAX1BP3	7.68543	20.8458
ITGA2B	3.95118	10.1421		CERKL	5.08543	11.5757		SH3BGRL3	7.6851	21.8586
EMCN	3.94845	15.9813		IL18RAP	5.08136	8.82098		AQP5	7.6838	15.8001
KCNIP4	3.94583	10.7997		EDAR	5.08052	6.88582		SEMA3F	7.67811	20.1978
PHF21B	3.94414	9.37738		CD86	5.07543	13.9261		ERBB2	7.67649	22.7728
C2orf62	3.94375	11.0656		RAB33A	5.06821	9.67862		ABCC6P1	7.67496	11.7012
ZNF541	3.94166	8.33827		AFF3	5.06716	11.4562		HIST3H2A	7.66989	11.2135
PDIA4	3.9415	20.8556		THBS2	5.06227	16.97		TGFB1	7.66948	19.8436
MT1M	3.93888	11.9044		AKR1C2	5.06105	11.2432		S100A10	7.66774	20.9843
C10orf82	3.93699	9.81815		TNFAIP8L3	5.05871	12.039		MICAL2	7.66576	19.673
RGS8	3.93575	6.15069		IPCEF1	5.05086	15.9543		C2orf89	7.66523	14.7948
FAHD2A	3.9296	15.6932		COL24A1	5.0376	8.41111		DRAM1	7.66353	18.3484
SLC6A13	3.92944	12.5429		TPSB2	5.03334	11.7653		RPL7A	7.65961	24.778
CLEC3B	3.92451	16.4086		CCL8	5.02958	10.5913		GAS5	7.65371	20.5528
NOL4	3.92424	8.46215		KBTBD8	5.02506	11.8388		PTPLA	7.64161	15.4585
COX8A	3.92416	18.7252		ADAM33	4.97486	11.6891		ACVR1	7.63931	20.8397
JAKMIP3	3.92345	8.10875		MRAP2	4.96877	7.66036		MMP7	7.63435	14.6303
PRKACB	3.92231	16.6089		GRM7	4.95193	6.14144		PLXNA3	7.63058	19.5463
KIAA0114	3.92204	16.1047		KIR3DL2	4.95083	6.4339		MYO1D	7.62784	22.2207
TMSB15A	3.9213	8.25358		PRG4	4.9394	8.65083		C2orf58	7.62365	11.0444
TMEM80	3.92113	15.7588		FUT7	4.93903	10.2376		CD320	7.61502	19.9108
DNAH6	3.91868	11.7916		L1TD1	4.92343	7.76862		AHR	7.60904	21.0049
MT1DP	3.91804	7.33461		NTRK1	4.9215	6.54129		SDR16C5	7.60073	10.5269
IFT140	3.91498	17.2857		IL12A	4.9209	7.5049		RARG	7.59866	19.5125
LCA5L	3.91458	12.173		XKR4	4.92083	7.17338		RPS8	7.59547	24.7881
RIC8B	3.91385	15.4885		ARRDC5	4.91873	6.7047		NCRNA00086	7.59478	18.4324
FAM19A2	3.91329	10.7778		BCAS1	4.91851	6.72198		CHD4	7.58446	23.4074
PVRL3	3.91161	14.9855		NTNG1	4.91818	7.03841		ELMO3	7.57656	19.2351
TMED4	3.91031	18.7266		LILRB4	4.91544	14.3985		RAET1E	7.57427	11.3594
C7orf41	3.90721	16.6997		C19orf38	4.87462	9.59465		CCND3	7.57355	21.1087
GSTM4	3.90638	16.4049		HSF5	4.87373	6.29185		CTTN	7.57182	22.6638
TNNI3K	3.90573	9.25258		CD96	4.87112	13.9952		CDKN1A	7.57153	22.3258
CLN5	3.90543	17.8643		GPR182	4.86971	6.90455		ANXA2P2	7.56721	21.8734
SCUBE1	3.90491	11.4914		RTN1	4.86941	13.5681		HCG22	7.5619	13.2611
SLIT3	3.90185	18.2031		DUSP2	4.85528	14.0799		SPHK1	7.55677	17.0671
SAT2	3.89677	17.1392		NOL4	4.84475	9.07582		ATP13A4	7.55615	20.6725
NUCB2	3.8957	17.4163		PRF1	4.83085	13.5346		ITGB8	7.5553	17.945
RILPL1	3.89416	15.7902		SFRP5	4.82109	6.36004		PKM2	7.5545	24.6974
AATK	3.894	12.488		DOK3	4.82071	13.354		FCHO1	7.55225	14.402
NETO2	3.89123	13.0415		PTPRO	4.81827	11.4664		VAT1	7.54928	22.2282
LOC100272217	3.88717	11.1301		ACY3	4.81776	8.02232		DAB2IP	7.54901	20.7594
EGR1	3.88614	21.707		COL17A1	4.81574	15.1728		PTK2B	7.54882	20.3507
EIF2B2	3.88503	17.0588		MAB21L1	4.80078	8.09612		CCL20	7.54501	11.3795
C3orf55	3.88457	10.8894		TNNI2	4.79625	7.70564		KRT18	7.54138	23.9128
TRIM2	3.88189	18.7071		GPRIN3	4.79087	12.5568		RPL13	7.54135	24.7946
SORD	3.88145	19.7108		FERMT3	4.78056	15.5725		ARHGAP19	7.53928	17.8497
FOXA2	3.8801	11.1237		KLRC1	4.77265	9.02582		CCL13	7.53861	13.4465
HSD17B6	3.87994	14.9278		GPR132	4.7698	13.7344		PPP1R13L	7.5346	18.6311
KIF6	3.87867	9.79459		CCL3L3	4.76976	6.68834		CACNB1	7.52525	16.886
SPATA20	3.87797	18.2925		CYTH4	4.76187	14.4478		RPL24	7.51744	24.1754
EFR3B	3.8776	15.1607		PPAPDC1A	4.75882	8.61726		CSDA	7.50248	21.1256
MAGT1	3.87548	19.0879		SIDT1	4.75798	11.4016		PSAP	7.50044	26.3166
SLC25A38	3.87273	17.5009		LILRB1	4.75656	12.4984		MACROD2	7.49419	16.5826
RRBP1	3.87133	21.7626		HHIP	4.75313	6.65376		FAM171A2	7.49339	15.9089
RAGE	3.87098	13.6613		ASXL3	4.74907	9.35859		DDR1	7.49338	23.3262
SALL1	3.86753	17.6971		PCSK6	4.74061	10.8511		SHF	7.49269	17.0647
C17orf108	3.86719	15.8172		SIGLEC11	4.73273	9.03634		CLTA	7.49203	21.8963
KLK15	3.86697	6.3176		SERPIND1	4.72125	7.56304		GABRD	7.49134	14.1295
ARL4D	3.86438	17.0441		TUSC5	4.71811	6.29142		BAIAP2	7.49132	19.8047
PDIA6	3.86376	20.8979		RADIL	4.71045	10.7121		DMD	7.4845	18.7327
CRELD1	3.85676	17.5111		PDZRN3	4.70634	12.2025		PARP4	7.4829	21.2107
FGFR2	3.85328	17.3697		NEURL3	4.703	6.6373		FAM150B	7.47272	12.0248
POLI	3.85323	15.9905		LILRA5	4.70107	9.14231		PLXND1	7.46281	21.4604
UOX	3.85275	6.75142		HOXA1	4.69687	7.38147		BCAS4	7.45816	18.678
RORC	3.85134	17.1988		PAPPA2	4.69292	7.59665		SPINK2	7.45799	11.6264
C15orf51	3.84985	8.87266		CTSW	4.6898	13.5223		HLA-A	7.45274	25.7663
HTR1E	3.84709	6.07863		TRHDE	4.68197	6.45339		SPATS2L	7.45167	21.1621
EPHB6	3.84461	16.783		NCAM2	4.67967	9.68729		CD276	7.45073	19.9502
THRSP	3.84259	13.2257		TBX1	4.67286	10.2915		RHBDD2	7.44938	22.2127
FAM63A	3.83938	16.8805		ADAMTS2	4.67211	12.0942		PON2	7.44804	19.6812
C6orf217	3.83908	10.8513		C10orf128	4.66997	9.44604		GBP3	7.44789	19.3219
F8	3.83859	14.7205		FAM151A	4.66854	6.37791		43352	7.4469	22.552
ACOT11	3.83782	14.329		TBX5	4.66814	7.48254		TRAK2	7.44506	21.4758
STARD13	3.83575	16.3085		RAB42	4.66741	9.24074		OCIAD2	7.44411	20.0631
ONECUT2	3.83482	7.16749		PATL2	4.65945	9.39757		EIF3CL	7.44177	24.1376
AIF1L	3.83465	18.7414		XIRP1	4.65132	7.77139		RHOBTB3	7.43918	20.1792
CD164	3.83409	21.2233		WNT10B	4.64854	8.50752		STRADB	7.4381	17.7757
FLJ45244	3.83385	11.0812		CPA3	4.64779	9.65474		AIM1L	7.42928	10.8694
CLIC3	3.83056	18.4229		D4S234E	4.64672	10.5112		MCTP2	7.42479	19.0375
DUSP19	3.8295	12.1713		NWD1	4.64433	10.4196		SUSD4	7.42233	15.3918
USH1C	3.82943	6.97427		FPR2	4.64419	7.69526		C2orf54	7.41823	9.92191
C4orf38	3.8285	9.35162		EPYC	4.64161	6.66247		HLA-DQB2	7.41798	16.6488
NDUFC2	3.82842	19.2693		RGS7BP	4.64068	7.45521		RPL4	7.4162	25.6396
MFAP3L	3.82733	11.8995		SELL	4.63945	14.6914		CRYGN	7.41573	16.8717
ARHGEF4	3.82708	14.6405		RAB39	4.6394	6.80646		CLIC1	7.41494	22.7466
SNX4	3.82109	16.8566		CDX1	4.63282	6.60275		EFHD2	7.41409	21.8415
PFKM	3.8201	17.0551		RGS9	4.63026	9.72327		SNX1	7.4132	23.4325
ILVBL	3.81995	18.1838		GPR114	4.62392	11.7488		CDH15	7.40705	9.53207
UNC119B	3.818	17.6694		ANKRD44	4.6146	11.8398		TGM2	7.40639	20.9444
SIRT4	3.81698	9.86376		EMR1	4.61455	8.1394		AGPAT2	7.40636	20.2445
B9D1	3.81564	15.5043		ADCYAP1	4.60997	7.0653		ACTN4	7.39673	23.7899
TCTA	3.81434	17.802		CD70	4.60466	9.38735		CDK5RAP2	7.39424	20.3881
RASL10B	3.81407	9.67026		FAM92B	4.59685	5.9787		IFNE	7.38874	10.636
EGF	3.81296	10.045		ADRB2	4.59558	11.2043		RHBDF1	7.38785	18.7622
DLL4	3.81289	14.844		PLA1A	4.59099	12.7048		SAT1	7.38743	24.467
NKPD1	3.81193	7.77354		C9orf110	4.58844	10.876		PAQR6	7.38434	13.6836
HIST2H2BE	3.81155	15.5574		LIMD2	4.5878	15.19		OIT3	7.3811	11.7633
HEBP1	3.81053	17.9641		MRO	4.58663	11.6139		RPL37A	7.3805	24.2606
FAM81B	3.80821	9.28231		FCER1A	4.58575	12.0798		GNB2L1	7.37869	25.0037
NDRG2	3.80563	17.227		FOXA2	4.57157	11.5847		C10orf72	7.37668	21.0868
NCAM1	3.80543	16.36		COL29A1	4.56544	6.32254		PLS3	7.37492	23.5496
ACRBP	3.80483	12.9056		ARNTL2	4.55598	10.1563		C1orf226	7.3746	15.6567
STC2	3.80288	13.826		LILRA6	4.55271	10.7407		CLDN3	7.37003	21.7068
RMST	3.80222	14.262		AQP9	4.55083	10.5033		GPR56	7.36225	23.9816
CDC14B	3.80122	15.9931		ENTHD1	4.53134	5.8119		RPS6	7.35836	25.6318
COX7A1	3.80106	14.0507		COL11A1	4.52801	9.75748		HLA-G	7.35705	16.5026
NEBL	3.79839	18.8653		UNC5A	4.52723	7.58488		EBI3	7.35632	14.0248
C2orf77	3.79735	13.3676		SERPINF2	4.52568	11.382		RPS20	7.35624	24.5372
PLA2R1	3.79694	15.3534		OLR1	4.52092	13.8375		C20orf199	7.3523	20.4569
PIR	3.79485	13.3785		TMPRSS3	4.51732	12.2463		PELI1	7.35124	18.4141
PLXNA4	3.79467	13.9143		FMO3	4.51472	10.8059		MAP3K1	7.35091	20.8227
CLCN4	3.79345	15.4576		RFPL1S	4.51238	7.90055		RNF144A	7.34859	17.634
LYRM7	3.79278	15.2257		AKR1B10	4.5099	6.0946		RPL36	7.34675	22.6774
SYDE2	3.7904	12.1155		PLCXD3	4.50487	11.4902		SNHG7	7.33979	19.6353
EFHC2	3.78947	10.4388		NPY5R	4.50213	6.9245		DDB2	7.3311	17.8311
TM4SF18	3.78638	12.55		IL24	4.50211	7.25944		ARAP1	7.32822	21.8955
PRDX5	3.78509	20.6442		MPEG1	4.49825	15.5884		PTK7	7.32539	20.6985
FKBP2	3.78481	18.3318		PCDH11X	4.49777	7.14209		SLITRK4	7.32356	13.0065
OR2A9P	3.77679	15.02		ALOX15	4.49123	5.84116		REEP2	7.31961	13.9881
NPNT	3.77609	21.4633		TSKS	4.48964	6.42538		TNFRSF1A	7.31886	21.2525
ACOT6	3.77545	5.9945		TLR7	4.47888	11.7847		C9orf150	7.31524	15.6209
FAM81A	3.77516	11.8505		C13orf36	4.4788	10.4424		RPS2	7.31193	23.376
STC1	3.77436	16.5656		FAM124A	4.47373	10.6223		C17orf76	7.3095	16.566
KIF5C	3.77315	11.9683		CYP19A1	4.47135	7.38069		MKX	7.30672	13.1299
TUBA8	3.77098	12.0863		FOXN1	4.46918	7.43918		RPL14	7.30421	23.2556
NMB	3.76955	15.7957		ZNF804A	4.46858	8.37224		HCFC1R1	7.30356	19.4103
CHRM3	3.76595	9.40579		IL1A	4.46235	7.3302		RASA1	7.30131	20.1793
HMGN5	3.76529	14.1927		43160	4.4622	11.0831		TSTA3	7.28668	19.6598
TMEM47	3.76501	15.6164		PTAFR	4.46216	12.3236		CYP4B1	7.27944	17.406
GAL3ST3	3.76336	15.5333		GPR183	4.45895	15.1182		KANK2	7.27809	21.0498
BSPRY	3.76263	17.2274		PARVG	4.44948	14.2505		ADK	7.27583	18.4155
ALDH4A1	3.76073	14.5848		GREM2	4.44845	9.18691		SQSTM1	7.27582	24.4465
ABHD1	3.76007	8.20506		FGF14	4.43873	11.284		MAPK13	7.27518	19.5174
SDC2	3.75939	20.8059		KCNA2	4.43435	7.43031		EEF1A1P9	7.27447	23.6579
LOC389493	3.75583	11.5065		PCSK1	4.42913	7.6337		C17orf96	7.27108	14.2489
ADCYAP1R1	3.75552	5.97274		ISL2	4.4245	5.55042		MDFI	7.26827	15.1797
RDH11	3.75519	18.3388		FBXO17	4.42157	10.8477		SNX25	7.26769	19.4169
ATAD3C	3.75478	14.9287		MOXD1	4.42128	13.1005		LASP1	7.25909	22.0216
PCLO	3.75013	14.407		PTN	4.41512	13.6911		ALDH3B2	7.25242	9.27807
GBAS	3.74883	17.7805		EPHA3	4.4147	14.759		CD47	7.25139	21.469
PDIA3P	3.74878	19.5951		CD101	4.41388	10.7604		IGF2R	7.24935	22.0822
GRB10	3.74847	16.8473		CLEC9A	4.40404	8.26241		DSC2	7.24797	17.7712
ENPP1	3.74664	17.234		SLC24A4	4.39893	7.55085		GNLY	7.24554	15.285
FAM128B	3.74379	18.0035		HLA-DQB2	4.39619	14.6342		NEAT1	7.24513	25.0434
SPATA17	3.74309	10.0092		C9orf109	4.39614	7.77974		SFTA3	7.24462	21.6447
GALNTL4	3.74216	17.0901		GPR82	4.38623	8.0667		DGCR6	7.24043	19.2201
SFRP1	3.74112	13.2748		SMOC2	4.38623	16.6631		PLXNB1	7.23905	21.4403
C7orf55	3.74083	15.313		PLAC8	4.37841	11.2965		CALM2	7.23876	23.6263
C20orf96	3.73948	14.4247		CCL3	4.3763	12.9355		GAPDH	7.23213	25.8525
CNTN5	3.73931	7.72188		TMEM139	4.3729	13.0111		PI4K2A	7.23107	19.6813
HMGCS2	3.73668	5.79521		PKDCC	4.36572	12.2996		DCBLD2	7.22676	20.59
LOC100128788	3.73614	8.06731		STAT4	4.36518	12.9471		PDLIM7	7.2171	18.7069
MRPS26	3.73611	16.7704		SLITRK2	4.3625	7.14477		PARP14	7.21668	21.3192
AS3MT	3.73442	13.6951		ARSI	4.36197	9.10282		MTHFD1L	7.21666	17.7987
EPHB1	3.73418	13.0722		DNAH8	4.34729	6.10942		RPL18	7.21348	24.1464
ZNF664	3.73358	19.4514		NR4A3	4.34675	14.0472		RPL15	7.21116	25.0703
PDCD4	3.73281	20.5814		HCK	4.34483	14.5213		LDOC1	7.21025	20.3575
ADAL	3.73235	13.8417		APOL4	4.3355	13.4775		IL1RL1	7.20556	15.1882
CECR4	3.72974	6.91047		LY96	4.33177	12.1531		RPS24	7.20555	24.4433
MDS2	3.72845	8.39901		RXFP1	4.32614	7.48429		IQGAP1	7.20345	22.928
ATP1A1	3.72841	23.4254		STK32B	4.31576	9.89952		MEAF6	7.2032	20.2873
MYOM2	3.72697	10.8197		AGR3	4.3108	7.51943		EIF4A2	7.20063	23.7098
NAP1L5	3.72637	14.5274		LOC400759	4.30771	10.8326		TUBA4A	7.19475	18.7515
SLC48A1	3.72491	17.9081		NCF2	4.30677	14.2959		WBP2	7.19394	21.7722
LOC116437	3.72439	5.47923		CCL17	4.30116	10.1946		LYPLA2	7.19318	20.0056
PEX11A	3.72425	12.7163		PIF1	4.29978	8.88999		STXBP6	7.19312	17.5126
PLEKHB1	3.72416	16.8792		CEACAM4	4.29775	6.64062		EPS8L1	7.18685	19.3205
PRSS16	3.72406	15.4904		IL33	4.28407	14.2391		KL	7.18474	14.9545
B3GNT9	3.72086	17.2584		DRP2	4.28024	6.23868		SPARC	7.1822	24.9425
SUCLG1	3.71392	17.9717		KCNH2	4.27184	7.45371		TMEM117	7.17604	15.6911
EPHX1	3.71134	18.4721		BMP5	4.2708	6.54177		SCARB2	7.17591	22.9349
CAMK2B	3.7112	16.2591		HK3	4.26846	12.0638		RPLP0	7.17487	24.6544
C10orf32	3.70953	17.3005		AK5	4.26794	7.63726		RPS6KA2	7.17409	21.7106
PLCB4	3.70878	16.286		HCST	4.26214	13.1349		IGSF8	7.17289	20.078
TMEM116	3.70788	13.5912		TNFRSF18	4.25907	10.8031		PABPC1	7.16364	24.1703
PRPSAP1	3.70692	16.7126		F2RL2	4.24897	9.62584		MMP1	7.16231	10.1712
DYNLRB2	3.7065	8.62085		RANBP3L	4.24738	9.6373		RPS3	7.15982	24.6841
NDUFA4L2	3.70633	15.2932		C1orf173	4.24176	7.73601		CTNNB1	7.1579	23.5955
TTC18	3.70592	13.7049		GSG2	4.23418	8.61765		SLC39A10	7.1563	20.449
KIAA1239	3.70578	5.60969		GBA3	4.23168	7.16012		RTKN	7.15285	18.5955
SAMD13	3.70347	13.0013		NEB	4.23168	12.0194		B2M	7.15199	27.113
CYB5D2	3.70094	15.9837		CLEC4G	4.23002	6.17564		KIAA2013	7.14779	20.6235
ENDOU	3.6999	7.9993		VIPR2	4.22757	6.60068		C11orf9	7.14567	13.3152
FZD4	3.6997	16.8511		CYBB	4.22256	16.2096		MBOAT7	7.14326	19.9257
HIST1H2AK	3.69847	6.86802		LCP1	4.22225	18.326		SGMS2	7.14079	19.9394
PGAM2	3.69831	12.0301		RNASE6	4.22001	13.6275		SFTA2	7.13815	11.0558
TXNL1	3.69794	18.714		NCF4	4.21995	13.4313		RPLP1	7.1377	24.5375
TBX3	3.69659	19.3434		PRSS21	4.21214	6.14995		ZNF581	7.12981	17.7466
COL4A6	3.69514	8.89398		FPR1	4.20041	12.3674		PAQR4	7.12544	16.3302
LDHB	3.69511	20.3265		CFB	4.19783	18.189		RAPGEF3	7.12216	20.8646
MPPE1	3.69388	16.8661		CARD9	4.19669	10.797		INSR	7.12085	20.6152
TRIM7	3.69377	12.905		PLEKHG4B	4.1914	12.85		AP1M2	7.1198	20.8431
CABLES1	3.69364	15.2496		STAMBPL1	4.18774	11.7343		TOMM34	7.11934	19.227
HIRA	3.69032	19.052		ALDH1A2	4.18769	9.8893		SLC18A3	7.11837	8.77935
CACNA1H	3.68785	14.0235		FOXG1	4.18665	6.02432		POLR2J3	7.11731	20.1575
LHPP	3.6877	17.0404		LOC642587	4.18529	7.3607		JPH1	7.11656	15.3892
ACSS1	3.68713	16.9854		INHBA	4.18446	11.3448		SHE	7.1149	19.4108
CCNB1IP1	3.68686	16.6189		CD300LF	4.18407	11.0082		ZFYVE19	7.11275	18.1489
C10orf129	3.6861	6.03478		CCDC141	4.17568	8.95734		RNF24	7.1121	16.5637
TLN2	3.68559	16.1581		FAHD2B	4.16884	9.94784		CHIT1	7.11152	16.5932
C2orf73	3.68507	7.77308		GNG4	4.16691	9.4134		C6orf1	7.09504	18.2977
PPIL6	3.68479	13.7849		FAM177B	4.16235	6.07834		IDS	7.09255	22.1638
MFSD3	3.68313	15.0646		CTHRC1	4.15748	13.7502		FOXP4	7.09139	21.0695
KCNK4	3.6825	5.61147		SLC6A16	4.15545	8.85436		NAV2	7.09017	21.1962
KDM4B	3.68157	17.3782		GPR15	4.15378	5.33371		SCNN1A	7.08664	21.3183
CITED2	3.67986	19.2235		APOBEC3D	4.15364	12.128		PLA2G10	7.08185	8.49906
SEC62	3.67557	19.8552		IGSF6	4.15294	12.2224		GPR115	7.07505	9.52536
KGFLP2	3.6752	13.6329		BMP8A	4.14478	16.3491		LRP5L	7.0747	16.8565
GCAT	3.67364	15.0388		PRR11	4.14288	8.34761		TLCD1	7.07258	15.4168
SUGT1L1	3.67335	13.0013		CR1L	4.14228	5.55227		C9orf167	7.07217	17.8181
ACOX2	3.67319	15.8541		HAVCR2	4.12814	13.7911		FLII	7.06893	21.3489
LDB2	3.67033	15.4807		CHST4	4.12697	6.17983		RGL3	7.06763	20.0368
CECR2	3.66973	8.52989		LRMP	4.12669	13.2039		KIAA1462	7.06405	20.6106
CDADC1	3.6685	14.0496		TNFAIP3	4.12279	16.0784		SPTAN1	7.06151	23.2079
KIAA0556	3.66764	16.7339		TNFSF9	4.11925	9.89072		ANKH	7.05775	20.2156
ZNF540	3.66684	13.9893		CNTN5	4.10421	7.96515		ACTN1	7.05621	20.559
FAM164C	3.66644	13.8119		RUNDC2C	4.09787	9.68588		PKP4	7.05484	21.2951
FAM171B	3.66429	12.2482		DDIT4L	4.09412	9.62985		SYNPO	7.05326	20.7798
C18orf34	3.66401	7.73685		COL22A1	4.09307	9.12095		IGBP1	7.05152	20.6885
KRT27	3.66206	9.34755		HOXB4	4.0924	9.81369		ARHGEF2	7.05089	20.5661
ERMP1	3.66185	18.1388		CD27	4.08951	14.4795		TMEM41A	7.05081	18.2238
LOC158376	3.66061	9.31613		EAF2	4.08552	11.3693		FAM3C	7.04999	20.9983
HSDL2	3.65992	17.0046		MYOT	4.08532	5.82205		SEMA3E	7.04882	12.9991
CHKA	3.65969	16.4768		CXCL12	4.07801	17.5816		SEMA4C	7.04782	18.7565
FBXO16	3.65916	12.0563		ENOX1	4.07223	8.63405		GBP2	7.04578	19.8884
DSTN	3.65901	20.3714		HTRA4	4.06968	7.89173		LOC388588	7.04388	15.3883
FRMPD2	3.65695	8.88769		MYBL2	4.06769	11.5408		GTF2IRD1	7.04081	19.2441
PPIB	3.65593	21.4265		KLRG1	4.06695	9.85653		GIPC1	7.04066	20.6932
PIK3R3	3.65591	16.4791		MCF2	4.0663	7.49032		HK2	7.04029	20.022
PYROXD2	3.65319	13.7689		MT1H	4.06399	11.8924		LLGL1	7.03287	18.4344
SMO	3.65245	15.5742		PTPRZ1	4.06106	6.39483		MAP3K5	7.03145	19.682
TMEM56	3.65243	15.1443		B4GALNT4	4.05521	6.80563		RHOV	7.02866	13.3625
C20orf3	3.65122	20.3859		STAG3	4.05368	9.11507		CD9	7.02856	23.2545
SLC39A11	3.65009	16.3371		SCN9A	4.04403	9.85373		HYAL2	7.02461	20.4855
CDH2	3.64901	15.0789		IKZF3	4.03188	10.5017		KLHL30	7.02089	12.0932
MAP6	3.64662	13.511		PTGER4	4.03045	13.8529		KLHDC7B	7.01748	14.3218
C3orf18	3.64573	14.2139		CRYM	4.0253	5.96514		CTSA	7.01171	20.883
VWF	3.64542	19.3012		SLC16A7	4.02167	8.61515		NAPRT1	7.01041	18.475
C17orf97	3.64413	14.1317		LRRN4	4.02152	7.129		RAB25	7.00949	20.0615
SLC45A4	3.64385	15.6955		LILRA1	4.02096	7.23686		CTSS	7.00836	20.7493
ANO5	3.64285	12.43		TXK	4.01958	9.51982		HLA-C	7.00594	24.6946
WNK2	3.6399	10.7331		MB	4.01908	9.16676		CDC42EP3	7.00481	18.6659
TUBB1	3.6399	9.65826		EFNA5	4.01773	11.3588		PTRF	7.00028	22.9445
GOLGA8B	3.63272	17.6844		SLC6A3	4.01678	7.87122		RPL32	6.99957	24.0141
LOC283070	3.63219	15.0779		RAB27B	4.00792	7.67319		LASS1	6.99907	13.1151
TTC30A	3.63136	13.9067		MYH7	4.00719	5.65997		CLIP4	6.99875	19.9775
FZD9	3.62994	6.57415		CHRNA1	3.98053	6.73746		RPL10A	6.99858	23.6765
CCDC87	3.62907	9.95516		BCMO1	3.97016	5.49507		ABCC11	6.99458	10.1309
ZMYND11	3.62862	18.909		PLCB2	3.96564	14.0493		GALNT5	6.99337	11.3846
TNS1	3.6278	19.7724		CXCL2	3.96434	13.7156		UBTD1	6.99017	17.7214
THBS4	3.62759	13.3485		APOBEC3A	3.95704	9.03764		DLGAP4	6.98447	20.5432
PRR18	3.62653	5.92856		C6orf204	3.9562	10.1844		RPS19	6.98251	23.6251
C4orf19	3.6229	9.89584		KCND3	3.95014	6.55014		DEGS1	6.97915	20.7501
GJB1	3.62214	5.68514		CHRNA3	3.94818	6.6924		TNFRSF10B	6.97824	19.5711
FOXO1	3.61604	17.1872		TLL2	3.9472	9.53961		CDCP1	6.97206	19.3956
INHA	3.61343	7.82272		PTGES	3.94397	11.6129		KRT7	6.96953	24.7604
MAGI2	3.61254	14.5057		UTS2	3.94073	5.84511		RAPGEF5	6.96726	17.8451
LRGUK	3.61192	6.74376		IL6R	3.93738	12.6058		SSBP4	6.96718	18.5607
HSD17B4	3.61109	19.4154		ATP6V0D2	3.93735	9.53164		IKZF2	6.96297	18.8486
FAM54B	3.60954	17.1445		FAM72D	3.92954	7.93326		SFXN3	6.96261	18.6931
LGMN	3.60933	18.7757		LILRB3	3.92877	11.0832		HES4	6.96254	13.3707
MSRB2	3.60869	15.8342		CH25H	3.91958	12.5673		KCNK5	6.96054	18.9307
MYO10	3.60676	17.9569		CNTNAP2	3.9159	9.19847		ASS1	6.95634	21.5805
BRP44L	3.60653	15.88		EMX2OS	3.91571	7.75345		SH3GL1	6.95366	20.0519
DUOXA1	3.60591	17.2681		LILRB5	3.9138	10.0582		SLC47A1	6.95338	17.6878
FRMD4B	3.60556	17.01		CHL1	3.91255	10.2107		FKBP8	6.95191	22.5719
TMEM50B	3.60378	18.288		FAM179A	3.90597	7.90089		MAD2L2	6.94974	17.4912
MANF	3.6018	17.8205		LOC201651	3.905	7.38333		CAPG	6.94611	22.1916
ATP5B	3.60173	20.9526		CHST8	3.89924	7.18593		RPL13A	6.94589	24.534
SPTBN1	3.60103	20.636		S100A8	3.89919	11.3413		MFSD4	6.94579	14.6574
KGFLP1	3.60063	7.40115		OSM	3.89687	10.2597		CX3CL1	6.944	20.317
C20orf12	3.59797	12.897		GSC	3.89595	7.64092		CSTB	6.94345	21.2797
SLC25A34	3.59745	10.4242		CYP24A1	3.89348	11.8666		CMTM3	6.94269	18.5345
SLC25A4	3.59517	16.9927		PVRIG	3.89241	11.6938		C2orf40	6.94192	19.9746
GOLGA8A	3.59488	18.7136		LIPI	3.88664	6.60458		TSTD1	6.93969	20.0985
COQ9	3.59475	16.8225		ADAM8	3.88324	13.3861		C19orf77	6.9336	9.50777
REEP5	3.59344	20.7486		HTR2B	3.88144	10.2892		SH2D3A	6.93299	17.0741
LOC253724	3.59333	9.64414		IGSF5	3.88084	6.75855		LRRC52	6.92508	9.17196
MAT2A	3.59306	19.7639		PDLIM3	3.87716	14.8819		SPRY1	6.92454	19.7207
C1orf64	3.59289	6.42694		ADCY5	3.87282	8.45862		NPM1	6.92411	23.1032
SYS1-DBNDD2	3.59246	10.2472		CDH19	3.86866	5.57564		LDLR	6.92322	17.4762
PHYH	3.59125	16.8383		SIRPB1	3.85903	10.9632		SLC2A13	6.92139	15.6944
CCDC149	3.59094	14.8766		S1PR4	3.85727	11.702		HLA-DQB1	6.9208	20.6636
CRELD2	3.5908	16.7266		FSD1	3.85282	5.62172		EPCAM	6.91943	23.1131
C1orf213	3.58873	12.4581		GPR25	3.84999	5.43472		IRF5	6.91784	16.3348
ASAH1	3.58697	21.1214		GP5	3.8431	7.77745		RPLP2	6.91776	23.3232
PRIMA1	3.58691	9.16729		NHS	3.84085	12.7908		ZNF560	6.9171	8.7524
KCNC1	3.58643	5.86571		IL4I1	3.83826	12.6278		RPL5	6.91507	24.8668
BSG	3.58603	21.6727		HLA-DRB6	3.83525	14.8794		RHOC	6.91463	21.8089
MCF2L	3.58562	15.8774		LINGO3	3.83355	5.63396		ME3	6.91433	16.5686
SIAE	3.58528	18.426		FAM78A	3.83254	13.1168		CYTSB	6.9139	17.1868
SMARCA1	3.58526	18.0941		GPR120	3.83201	7.02246		C2CD4B	6.91169	12.5599
CCDC40	3.58281	12.66		FOXJ1	3.8213	10.6145		EEF1G	6.9103	24.3033
HSD17B8	3.58238	15.742		CCR6	3.81838	11.9546		EMP3	6.90934	18.7269
SLC20A2	3.58001	19.0859		ADAM12	3.81109	12.002		KIAA1522	6.90097	21.4788
RILP	3.57931	15.5873		CMKLR1	3.80894	14.439		CAST	6.90086	22.1496
HRC	3.57763	10.6093		GRP	3.80592	7.19057		PROC	6.90052	10.5464
SGIP1	3.57642	12.2812		IGFBPL1	3.79997	9.5115		FAM86D	6.8994	16.6204
HOMER1	3.57591	15.1987		RBP5	3.79333	11.2303		43163	6.89937	9.50176
LPHN1	3.57494	17.5622		SPATC1	3.7924	5.73444		PYGB	6.89835	21.8645
DHRS7	3.57454	18.1802		APCDD1L	3.78305	6.79735		RHOU	6.89577	20.1205
THRA	3.57332	17.047		RAC2	3.7745	15.9823		WDR86	6.89345	17.9396
FAM86B1	3.57269	12.8307		IL1RL1	3.77364	12.9002		VAMP8	6.89189	20.9611
KIAA1614	3.57198	13.0503		ASGR2	3.77327	7.16937		RAB11FIP1	6.89038	20.6835
FBXO36	3.57164	13.3497		TSPAN2	3.77014	11.4728		PPDPF	6.89026	21.8079
BEGAIN	3.57086	8.19666		FCGR3B	3.7696	7.69872		ZNRF2	6.89016	18.4099
RCBTB1	3.56479	17.5014		SLC4A8	3.7687	9.33427		CTNNA1	6.88961	23.1623
C7orf63	3.5642	12.4327		CST1	3.76736	6.97193		IGFBP2	6.88946	17.7391
OCA2	3.56338	9.95608		DUSP26	3.76734	8.34852		FGFRL1	6.88881	20.89
FAM107A	3.56257	17.0467		SIGLEC8	3.76549	8.82171		ANXA5	6.8852	22.8284
ERBB4	3.55943	12.4377		FCGR1A	3.76504	11.2393		KCNS3	6.88053	15.2613
IPW	3.55906	17.5573		EMR4P	3.76388	6.99057		C1orf51	6.87824	15.7396
ARHGAP22	3.55894	13.7767		MRC1	3.76312	14.7523		HSP90AB1	6.87459	24.9169
C2orf88	3.55828	12.0362		HSPB6	3.75706	13.507		KDELR3	6.87346	17.235
SLC24A3	3.55812	11.9817		SIX1	3.75333	10.4648		C10orf67	6.86971	10.2993
LAMB2L	3.5569	9.52963		CORO1A	3.74962	16.8141		ANO6	6.86827	19.7231
SLC1A1	3.55508	15.7177		ATP8B4	3.74191	11.2391		TTC39A	6.86663	16.9687
SNRNP25	3.55506	15.2424		MGC12916	3.73677	6.4932		SFTPA1	6.86646	10.8659
KLHL23	3.5546	11.7513		KCNH8	3.7342	7.59492		MPG	6.86438	19.6193
TMEM99	3.55383	14.1935		NEFH	3.73313	9.78406		CXCL16	6.86234	19.1082
ALDH6A1	3.55316	14.4583		C12orf69	3.72947	7.99637		PAFAH1B3	6.85515	17.0684
WDR66	3.55215	14.0549		C12orf59	3.7257	8.20517		SLC3A2	6.85207	21.2937
PBXIP1	3.54972	20.8635		SIGLEC9	3.70797	10.0089		PCDHGC3	6.85205	20.6335
FHL5	3.54949	10.4931		FAT3	3.70758	6.31384		MEX3A	6.85062	14.5587
PNPLA4	3.54894	15.6763		ACTN2	3.70726	6.13972		PCDH1	6.84462	19.1522
FBXL2	3.54824	14.8125		ARX	3.70516	8.21042		LAMC1	6.8444	22.2283
BTNL8	3.54775	6.28619		NTN1	3.69665	11.0822		UACA	6.84395	21.0248
SMTN	3.54517	15.401		NLRP3	3.69381	11.9885		GPRIN1	6.84015	12.8318
ZNF467	3.54497	13.9036		CPA5	3.69275	5.2594		CRIP2	6.83699	21.592
PARK2	3.54464	11.1654		CDH23	3.69141	11.0254		NIPAL3	6.83624	20.7825
ASRGL1	3.54461	13.256		ITGAX	3.68907	14.3452		MRPL14	6.83497	18.4857
SNPH	3.54418	14.2867		FXYD2	3.68809	6.91596		RPL31	6.83271	23.7673
ACADSB	3.54364	15.637		VASH2	3.68596	9.38494		SMARCA4	6.83266	21.174
ENPEP	3.53943	13.2489		MYO1F	3.66157	14.4701		RPL35	6.82935	22.813
ATRN	3.53934	18.344		CEACAM1	3.65989	11.7929		NINJ1	6.8255	20.7319
ATP5H	3.53882	18.3735		ARHGEF38	3.65965	8.4795		LOC399959	6.82042	19.3315
THNSL1	3.53797	14.3945		CXorf65	3.6594	4.87551		SLC6A12	6.82001	16.6068
PDHA1	3.53673	17.6019		CIDEC	3.65511	5.47901		TMEM8A	6.81777	20.0348
THNSL2	3.53652	16.4563		DOC2B	3.65315	7.28375		FAM111A	6.81534	19.1665
TMEM129	3.53638	17.7591		CLNK	3.65246	5.25663		FAM84B	6.81242	19.0837
SFXN4	3.5343	15.0466		KIR2DL4	3.65009	6.18881		ACP5	6.81223	17.8706
PGA3	3.53379	8.23463		PIM2	3.64895	15.3001		RGS11	6.80768	12.7008
NBEA	3.53172	15.537		AGAP2	3.64722	12.3321		CTNNAL1	6.80723	20.8591
CDH5	3.53071	17.2718		CD207	3.63796	10.5359		ASF1B	6.80599	14.801
PLK1S1	3.5306	14.796		LOC100188949	3.63476	8.69501		TCIRG1	6.8052	19.5616
CDCA7L	3.5298	16.2389		LECT1	3.62874	9.53166		ANKRD43	6.80418	14.2072
RIBC1	3.52941	11.6803		LOC254559	3.62571	10.3304		SDC1	6.79949	20.7737
KLHL8	3.52902	15.4716		NLGN1	3.62432	7.26021		SHISA5	6.79376	21.5377
RANBP3L	3.52881	9.15826		APOC2	3.62305	10.9001		FARP1	6.79357	20.8464
HMGCR	3.52766	16.624		TLR9	3.61406	10.2391		RPL23	6.79031	23.3977
SEMA6D	3.52736	13.8696		DLX2	3.61336	5.99759		ANKS6	6.79003	19.3138
LCLAT1	3.52657	15.1598		ETV7	3.60707	11.8627		RCC2	6.78648	20.2508
PIGH	3.52566	15.263		RASSF2	3.59866	14.8475		AES	6.78534	23.7311
PIH1D2	3.52494	11.2524		C20orf114	3.5959	5.66529		ADAM15	6.78414	20.2248
TBCE	3.52473	15.0846		LAIR1	3.5939	14.0132		STX3	6.78272	18.4543
PCDH12	3.52451	15.2775		IL18R1	3.59062	12.0568		CBR3	6.78253	14.6024
HSF4	3.52417	12.4189		IL9R	3.59027	6.52121		RPL26	6.78146	23.6432
PPAP2A	3.52303	17.3813		POU3F1	3.58219	7.96757		GALNT12	6.77976	18.9037
ACSL1	3.52183	17.5233		PLD5	3.58012	5.47256		GRAMD3	6.77381	20.2616
USHBP1	3.52109	11.9004		H19	3.57489	14.843		ASAP2	6.77334	20.1823
FBLN7	3.52107	14.4667		CFP	3.57332	10.834		CCM2	6.76938	19.1764
WDR65	3.52051	7.56853		LY86	3.56769	12.1634		PLXNA4	6.76789	15.8964
TMEM14B	3.51837	17.3128		CRB2	3.55821	8.32044		FBLL1	6.7675	10.4776
DNALI1	3.51772	15.4204		FABP4	3.55311	12.1294		TGFB1I1	6.76383	17.7866
ZNF204P	3.51763	15.305		OBFC2A	3.55039	13.0042		CCL18	6.76244	16.3474
LOC642852	3.5133	14.6287		SMR3A	3.5472	5.6847		KLHL2	6.76235	18.5989
SLC16A11	3.50994	13.3475		SEMA7A	3.54219	12.3288		BSG	6.76104	23.7894
MORN2	3.50962	14.8814		TNFAIP8L2	3.53579	11.5836		PRNP	6.7608	21.5291
CPEB4	3.50925	17.0211		P2RY12	3.5323	9.25568		RASD1	6.75834	19.1451
ZBTB16	3.50712	12.8557		SGCD	3.53012	14.3466		IL13RA1	6.75783	20.7385
HIST1H2BC	3.50705	10.485		SHOX2	3.52614	7.9994		DDAH1	6.75623	20.2934
CTAGE5	3.50524	16.7444		MAP1LC3C	3.52609	8.20469		IMPDH2	6.75379	20.8748
SHBG	3.50356	7.65497		NRG2	3.52557	7.26493		MYO1C	6.75292	21.8514
LOC100131193	3.50253	11.7538		C14orf182	3.52532	5.93897		PIK3R2	6.74325	19.5488
SNED1	3.50247	16.4391		SLC28A3	3.52449	7.30611		PEA15	6.73991	21.6435
TMCO4	3.50153	16.3899		PLA2G4A	3.52295	11.8441		SYNGR2	6.73936	20.9644
GABRD	3.50078	11.4691		MT1M	3.5206	11.6256		PTMS	6.73749	22.1628
TM7SF2	3.50035	16.9251		PIGR	3.51897	10.9209		PAPSS1	6.73115	19.4438
TCTN1	3.49966	16.5467		TRIM69	3.51543	8.36829		SSH3	6.73098	19.1173
C9orf43	3.4958	7.55225		FAM72A	3.51511	6.01677		TMEM54	6.72893	18.7765
EXOC3L	3.49457	12.8818		KCTD16	3.51432	8.13783		CCDC109B	6.72597	15.8492
MYLIP	3.49401	17.6292		NCR1	3.51078	4.93731		DBP	6.72327	18.8263
C3orf33	3.49193	13.6581		PLP1	3.51018	8.4671		FAM89B	6.72238	18.4715
LOC283174	3.49161	13.2864		FABP5	3.50905	10.8893		TMEM63B	6.72088	18.7484
GPR158	3.49099	7.91132		VTN	3.50426	7.70685		PPP2R1A	6.72088	22.5604
FAM174B	3.4889	17.4092		CECR2	3.50072	8.41722		RPL29	6.72086	23.0592
CCDC154	3.48867	10.138		TDGF1	3.50064	7.65875		SYCE1L	6.71912	12.5133
SOX6	3.48818	13.4851		PPP1R16B	3.49945	14.1962		STBD1	6.71862	16.6389
EFCAB2	3.48814	14.0422		P2RX7	3.4916	10.2326		JAK3	6.71684	16.7198
SCTR	3.48762	5.94381		XDH	3.48353	8.86089		ARMCX6	6.71674	16.8541
GALNT10	3.48599	16.6309		CD72	3.48233	11.5645		CAV2	6.71581	21.392
CIRBP	3.48576	20.884		GPR109A	3.48059	9.31881		SLC12A2	6.71341	18.4633
ETFB	3.48507	17.547		CLEC7A	3.47384	12.458		RPS11	6.71234	24.6063
C1orf130	3.48463	14.3231		IGF2BP1	3.47259	5.18897		PTTG1IP	6.70824	22.7584
PSPH	3.48283	13.9226		C7orf58	3.46627	12.0795		CD22	6.70749	17.0674
LRRIQ3	3.48277	7.9273		MYH6	3.46266	5.13969		ARHGAP18	6.70467	19.186
ECHDC2	3.48156	17.4875		KRT6A	3.46106	7.91789		PRRG1	6.70262	17.4264
NTRK2	3.48155	20.9862		FAM3B	3.46085	11.5051		RAB15	6.7021	17.465
B3GALNT2	3.48004	15.6688		TMEM90B	3.46026	11.7766		RPS14	6.70174	23.9052
FBXL5	3.47917	18.6241		BMP3	3.45483	6.43312		DUSP23	6.69846	18.005
ZBTB2	3.47742	16.3392		SCN7A	3.45405	7.10149		RPL19	6.69824	24.5036
FAM53B	3.47694	18.0309		MAN1A1	3.45243	15.3339		FUCA1	6.69821	21.2917
C9orf5	3.47553	19.5054		NKD2	3.44723	9.18005		LRPAP1	6.69789	21.5164
NNT	3.474	17.2629		IGFN1	3.43936	13.8215		IGSF3	6.69696	19.0315
AHCYL2	3.47315	17.5718		ODAM	3.43141	6.72178		PTPRM	6.69647	21.5406
OGDH	3.47301	19.1964		MNDA	3.43021	13.251		ENO1	6.6945	23.745
CA2	3.47197	13.3254		FGFBP1	3.4271	10.866		DCDC2	6.69279	17.6624
RALGPS1	3.47071	14.9419		TLR1	3.42398	11.516		CCL17	6.68953	11.7868
GDF9	3.46958	8.54152		OLFML1	3.42292	12.7639		RPS5	6.68892	23.1478
PDE2A	3.46915	14.3655		MMP17	3.4221	9.02227		DOK4	6.68366	17.8342
AKAP1	3.46631	17.8563		MAB21L2	3.41826	10.4468		MGRN1	6.68344	20.3299
GIPC3	3.4651	12.8402		HOXA3	3.41799	8.92466		LAMA5	6.6831	21.6452
DNAH9	3.46463	9.50732		GLT8D2	3.41616	14.0832		ST8SIA4	6.68106	17.081
FBXO10	3.46249	14.5335		OTOF	3.41083	5.70304		WNT5A	6.68026	17.3072
LIMCH1	3.46223	18.0285		CFHR3	3.4063	6.03605		FAM108C1	6.67925	17.5936
KLK3	3.46189	6.22795		PTCRA	3.4	6.02268		LYNX1	6.67722	17.9848
PFN2	3.46179	18.632		GRIK2	3.39917	10.7489		VASP	6.6761	19.7993
EPAS1	3.46091	20.0891		MSX2P1	3.393	5.12108		EDEM1	6.67602	19.866
C5orf49	3.45899	8.50205		IL10RA	3.39276	14.9301		NUMA1	6.67461	23.1863
DOK6	3.45624	10.5896		CTSK	3.38991	15.5762		MAP4	6.67381	21.9117
SLC25A23	3.45475	19.3316		CNKSR2	3.38765	8.14244		RPL10	6.67205	23.9377
DAAM2	3.45275	14.945		LGI1	3.37454	4.81653		EFCAB4A	6.67079	15.1401
SERGEF	3.45254	16.3462		GPR141	3.37148	6.86452		F11R	6.67079	21.965
LOC202781	3.45082	13.9946		CYP4F22	3.37024	5.69949		LIMS3-LOC440895	6.66665	13.0046
AFG3L2	3.44926	17.2294		BAALC	3.36677	10.6704		CLEC16A	6.66663	19.0136
TMC3	3.44643	6.73536		B4GALNT2	3.35652	8.97032		ORMDL3	6.66649	21.2424
FBXL17	3.44464	16.4467		FAM72B	3.35541	9.03968		DNASE1L2	6.66532	12.8486
PARM1	3.44428	19.9407		CD5L	3.35501	5.17494		TCTN3	6.66078	20.428
FAM196B	3.4425	6.14146		WNT10A	3.35494	11.704		MUC15	6.66033	20.8789
ACE	3.44232	15.8682		EMILIN1	3.3513	14.8841		SH3BGRL2	6.65986	21.4989
C17orf82	3.44231	6.67163		C5orf58	3.34885	5.74323		SLC22A18	6.65761	17.8024
PTPN21	3.44152	16.7465		GLI2	3.34684	9.51793		LOC121838	6.65542	9.01212
SLC35B1	3.43955	16.6016		ANGPTL7	3.34624	4.94328		ZNF217	6.65537	19.3468
PXMP4	3.43766	15.761		ST18	3.34166	5.77193		TUBB6	6.65526	19.5703
SLC5A7	3.43636	6.11294		FCGR1C	3.33964	9.03039		RPS18	6.65423	24.3074
ABCA5	3.43576	15.0291		NLRP7	3.33651	7.02788		KRT13	6.64506	10.3003
HIST1H2BK	3.43564	16.2409		NLGN3	3.33302	8.44897		RPL27A	6.6432	23.7316
KIAA1529	3.43552	13.0192		MYB	3.3326	9.15547		ZMAT3	6.64011	15.6348
ZSCAN18	3.43474	18.5095		CHIT1	3.32925	14.0717		PIWIL1	6.63858	12.5438
TSNAXIP1	3.43405	8.1595		LYPD6B	3.3282	4.87997		KLF5	6.63402	19.704
GPRASP1	3.43321	16.6481		MIAT	3.32753	13.0126		AP2M1	6.63385	22.3057
CORT	3.43276	7.39446		LHX8	3.32751	5.07092		C5orf62	6.63301	17.7305
PAR-SN	3.43074	14.9295		STMN2	3.32627	8.62052		CD74	6.63233	26.0647
MAPRE3	3.42994	14.8246		SCN3A	3.31574	8.92793		NFATC4	6.62903	18.3213
YIPF1	3.42463	16.3742		CXCR2	3.3143	7.55423		B4GALT6	6.62737	14.8801
FAM154B	3.4237	9.25577		GRIA3	3.30873	7.36853		NDUFS5	6.62606	20.5858
DAND5	3.42325	6.01229		LRRC4C	3.30731	10.689		ISCU	6.62525	21.311
FAM69B	3.42282	14.8496		LOC84856	3.30493	6.56214		MAGEF1	6.62442	19.6757
MOAP1	3.42251	16.7304		OPCML	3.30225	9.07525		PCGF2	6.62386	19.2408
C11orf35	3.42214	10.7898		LOC100129066	3.30009	5.42243		ALCAM	6.62329	21.0122
BCAT2	3.42086	15.7234		SH2D1B	3.29703	6.76473		RARA	6.62085	18.7713
SPINT2	3.4208	21.6396		KCNS1	3.29684	6.99616		LYST	6.61972	18.8445
DCLK3	3.41921	8.13207		LST1	3.29533	12.4939		RBMS2	6.61904	20.2592
SLC7A10	3.41743	6.43836		UGT2B11	3.29415	5.40913		PMEPA1	6.61626	19.0657
RBM47	3.41567	19.0348		FGF7	3.29079	12.687		ATP1B3	6.61382	19.6734
JMJD7-PLA2G4B	3.41565	15.7702		ARL14	3.29052	7.50582		MLLT4	6.61247	20.6655
NUDT12	3.41526	15.3975		IL22RA2	3.28809	6.07471		LOC644165	6.61179	12.7964
ACAD10	3.41468	15.8723		CASQ1	3.28783	5.89872		LIMK1	6.61106	19.4423
APOM	3.41373	10.9676		CLEC6A	3.28391	4.73659		ACOT7	6.60943	16.5022
WDR31	3.41363	11.097		MYO1G	3.28068	14.9751		MEX3D	6.6061	16.8323
COX6A1	3.41268	17.9647		PRRX2	3.27273	10.7176		PITX3	6.60567	7.91512
LRRC24	3.4123	9.14094		SLC8A3	3.27226	4.9974		CAPNS1	6.60006	22.6561
ACBD5	3.41158	16.5121		INSRR	3.27211	4.60874		DDAH2	6.59878	20.6137
SPEF2	3.4115	14.0097		LOC100240735	3.2675	6.11993		RHPN1	6.59872	18.6139
PRDM11	3.41052	10.5515		CLCA2	3.26435	6.48119		RPS12	6.59199	23.6425
RARB	3.41023	13.4303		HMGCLL1	3.25887	6.57033		SNAPC2	6.59133	16.9982
C6orf97	3.40979	13.7262		PTPRT	3.25242	6.28894		VIM	6.58774	26.2868
RNF187	3.40672	19.0552		MEFV	3.25066	6.98843		ID2	6.5876	21.2666
CDHR3	3.40655	9.24826		TTC16	3.24306	7.08254		PRAF2	6.58734	18.7659
MLLT3	3.40612	15.3309		GNA15	3.24291	11.9086		STAT6	6.5869	21.3117
GNG11	3.40347	15.7922		CCBP2	3.2411	9.62832		BAX	6.58557	18.6687
EFHB	3.4032	7.82593		MS4A4A	3.24083	12.6116		ALDH3A2	6.58193	21.4711
ZNF833	3.40239	8.85009		CD33	3.23731	10.7378		WNT3	6.57998	11.9958
C11orf92	3.40211	13.0812		AMPH	3.22754	7.76548		NKX2-1	6.57842	21.7517
HDHD2	3.40182	16.7741		ZNF469	3.22691	10.865		DOCK3	6.57566	18.8045
SH3RF1	3.40121	16.0159		HDC	3.22202	5.83169		UBXN1	6.57541	20.7638
CISD3	3.40019	16.7055		C10orf105	3.21656	7.43801		NCRNA00188	6.57505	23.0584
CCDC30	3.3989	12.9205		C2orf39	3.20888	5.70464		LCN10	6.57193	16.8482
TMEM204	3.39825	14.945		BNC2	3.20872	12.9835		PCNXL2	6.57039	17.5318
MAGEL2	3.3975	9.10592		CXCR4	3.20804	16.5077		C1orf38	6.57037	18.3884
LOC147727	3.39607	16.5586		TWIST1	3.20795	10.0685		BAG3	6.56981	19.4291
ST3GAL6	3.39545	12.1407		APOB48R	3.20786	13.3719		PGPEP1	6.56555	19.1638
SNRPN	3.39511	20.1906		ABCB4	3.20552	8.67102		FAM134A	6.56461	21.1952
HSPB11	3.39364	15.4102		CES1	3.202	12.4591		NPAS1	6.56456	10.6525
PEF1	3.39108	18.7746		FOXD1	3.19667	6.26613		ACADVL	6.56451	22.3983
APITD1	3.38978	14.3641		BST1	3.19643	10.8997		MYL9	6.5631	22.0545
MXRA7	3.38732	20.6647		DIO1	3.18394	15.0673		SEPW1	6.56194	21.2376
C1orf88	3.38702	14.8182		GPR97	3.18383	7.85077		TRIM14	6.56062	17.447
HSD17B1	3.38646	11.5762		DNER	3.18081	5.61988		MYO6	6.56037	19.9943
TAL1	3.38637	11.8374		KIAA1045	3.1781	7.69193		PNMA1	6.56029	19.1482
EBAG9	3.3861	16.1939		PGA3	3.17756	7.99714		LRRC8A	6.56008	19.9602
C7orf50	3.38454	17.8356		BATF2	3.17672	12.2539		SORCS2	6.55969	17.5437
ABHD14B	3.38433	18.38		RCSD1	3.16895	13.9999		LCMT1	6.55949	18.2929
ALDH2	3.38401	18.3166		PLA2R1	3.16781	14.9339		RNF128	6.55946	19.7634
GOT1	3.38392	16.3856		FAM101A	3.16594	7.76512		SPINT2	6.55939	23.732
ABCB6	3.38334	15.0823		ACHE	3.16421	10.0232		FBXO41	6.55862	15.2903
SLC9A3R2	3.38177	17.7348		CSDC2	3.16209	7.61284		ATP6V1B2	6.55726	20.5323
DNAJC22	3.38171	13.743		RRN3P2	3.15705	8.01794		C6orf48	6.55608	20.9261
KSR1	3.38134	16.0095		CYSLTR1	3.15675	9.83618		PLCD1	6.55472	17.9855
RAPGEF3	3.38032	18.3701		MEOX2	3.15542	11.2761		ARMCX2	6.55128	20.8164
C1QTNF9B	3.38015	6.33358		SIGLEC12	3.15213	6.35921		PPP1R14B	6.54872	18.3362
CDNF	3.38005	10.7591		LPAR3	3.15188	5.62167		NRGN	6.54646	15.7189
CD300LG	3.37839	7.90499		LPPR4	3.15102	10.5743		C12orf49	6.54615	20.0017
BBS4	3.37812	15.0147		SEZ6L	3.14819	5.61099		SC4MOL	6.54361	18.5972
KCNJ1	3.37762	8.11441		WDR49	3.14624	4.46342		ATP10A	6.54132	15.2103
SNAP91	3.37715	7.35618		PLCH1	3.14525	12.349		EEF1D	6.54058	22.8262
DNAJC3	3.37623	18.3486		GEM	3.14458	13.7558		TMEM108	6.54017	16.0288
CCDC13	3.37266	10.5575		SLC5A8	3.13477	12.2339		ARHGDIB	6.53754	21.2994
WFIKKN1	3.36922	8.06784		GPR88	3.13341	5.79568		ZHX2	6.53743	19.4919
PRKAA2	3.3682	13.9041		FAM83A	3.12985	10.587		SERGEF	6.53729	18.4027
PANK1	3.36793	13.8204		DEPDC7	3.12416	7.86755		RPL34	6.53694	22.8446
CEBPG	3.36754	15.965		CYP4F12	3.12295	6.11094		LRP11	6.53455	19.4485
TMEM205	3.366	18.0099		C1orf200	3.11937	4.58155		DSG2	6.53309	20.8784
LRTOMT	3.36489	13.9259		EPSTI1	3.11546	13.3409		UCN	6.5316	9.59769
ME1	3.36468	13.1624		PSMA8	3.11531	4.52175		C11orf49	6.52886	18.4589
CPEB3	3.36428	13.727		C1orf228	3.11223	7.97157		TGIF1	6.52791	19.5318
GPR37L1	3.36332	6.72708		SRPX2	3.11196	10.3139		ACO1	6.52534	19.7621
PACRG	3.36311	8.91081		PROX1	3.10895	10.0055		ITPK1	6.52411	19.6845
C9orf98	3.36246	12.6056		CTSG	3.10414	6.07071		ARL6IP5	6.52123	21.2023
C5orf28	3.36198	14.9443		HCLS1	3.09833	15.7086		UBE2I	6.52058	20.0227
MACROD1	3.36126	15.1056		RASGRP4	3.0952	9.00119		SH3GLB2	6.51937	19.5635
ATP5A1	3.36082	20.8123		GPR142	3.09391	4.91944		TMBIM6	6.51907	24.6111
DPY19L2P2	3.36067	10.2652		SLC1A3	3.09216	12.3206		JAG2	6.51799	17.446
UBE2O	3.35867	16.3826		FCHO1	3.09127	11.428		SNX5	6.51795	21.8923
KIF22	3.35727	17.6059		ANO4	3.09022	5.37348		RPS15	6.51787	21.4174
G6PC3	3.35708	17.7762		FOLR3	3.08389	6.26855		INMT	6.51728	17.4199
CLEC14A	3.35655	15.8912		HAMP	3.08268	7.27112		ALS2CL	6.51526	18.9702
SFTA3	3.35598	19.0522		NFATC2	3.0826	11.4089		GNAS	6.51483	26.3537
FOSB	3.35561	18.8586		GPNMB	3.08184	17.7176		RPS17	6.50956	23.0238
AARS	3.35401	18.9336		GPR84	3.08019	8.62591		PPP1R1C	6.50133	10.6171
JUN	3.35391	20.6929		C6orf186	3.07911	5.74312		FAU	6.50122	22.6327
SETMAR	3.3536	14.702		CNTNAP3	3.07853	8.85869		STMN1	6.50004	19.2768
FAM116A	3.35269	15.5564		C8orf84	3.07834	10.4234		KCNK1	6.50001	16.8655
LPGAT1	3.35252	17.6609		WNT16	3.0759	5.66928		AGTRAP	6.49347	18.754
C2orf7	3.35053	14.2192		MIA	3.07371	6.40693		PSMB8	6.49274	19.6704
SYNGR1	3.34992	14.1066		FCAR	3.07281	4.8146		GNB2	6.49166	21.3717
TMEM141	3.34912	17.2913		C6orf176	3.07267	7.46112		C19orf53	6.49121	19.872
LASS4	3.34796	17.7568		CRYBB1	3.07125	6.15595		DLC1	6.49103	19.3658
DEGS2	3.34714	13.0113		ASCL1	3.06895	4.78833		CLCF1	6.49075	16.2108
TCTN3	3.34637	18.2184		LOC283731	3.0646	5.77382		SCD5	6.48823	20.5625
MYCT1	3.34626	14.0243		PLB1	3.06256	10.8328		STAM	6.48758	17.8471
P4HB	3.34588	21.6253		BPI	3.06125	4.42398		NACA	6.48604	23.7311
LMAN2L	3.34558	15.9478		ITGB2	3.05806	17.0253		CCDC74A	6.48402	14.7767
DNAL1	3.34523	15.163		MS4A2	3.05601	6.39203		CTF1	6.48252	16.5732
TOM1L1	3.34411	16.2842		GHRL	3.05259	7.00574		RNF181	6.48236	19.2365
PEAR1	3.34301	13.3087		LGALS9C	3.05043	7.91529		RENBP	6.48066	15.4425
LOC92249	3.3423	15.5104		HEMGN	3.04945	5.1883		NMB	6.48	17.6027
CTH	3.34206	11.7392		CD300LB	3.04783	8.08227		HGS	6.47791	19.9652
LOC400027	3.34179	14.6681		NOS1	3.04373	5.13855		TSPAN3	6.47584	22.3804
COX5B	3.34159	17.7117		CLEC4F	3.04368	7.03415		LMBRD1	6.47528	20.5029
C15orf23	3.34065	14.9029		TMEM176A	3.03682	14.1723		MTMR7	6.47509	15.1233
QDPR	3.34065	15.5096		MS4A6A	3.03038	14.7702		TKT	6.47433	22.4443
PLEKHJ1	3.34008	16.2455		SLC6A15	3.02798	5.0194		PLEC	6.47391	21.885
MXI1	3.33992	16.9629		KCNT2	3.0233	10.4489		RPL11	6.47354	23.9406
ALDOA	3.33985	21.9204		GCOM1	3.02032	10.8379		RASAL1	6.47104	18.1392
TEX261	3.33872	18.327		ANKRD58	3.01622	7.98485		B4GALT5	6.47096	19.037
OSCP1	3.33687	13.9086		NCRNA00092	3.01011	10.9071		C1orf43	6.46921	21.2353
CYCS	3.3359	17.6639		FBLN2	3.00561	16.4736		ZYX	6.46898	20.8241
HIGD1B	3.33585	9.89849		HTRA3	3.00509	14.2516		CLCN7	6.46876	20.2872
KRT10	3.33521	14.7244		CD163	3.00233	15.0599		BAT3	6.46809	21.7449
OPLAH	3.33517	12.7181		MTTP	2.99107	5.37279		RPL37	6.46505	23.2389
FAM3A	3.33495	16.887		HOXA9	2.99052	5.19231		SYT8	6.46495	8.14514
MTMR4	3.33472	16.0023		CCRL1	2.98572	9.20742		NAP1L1	6.46406	22.3358
FBXO9	3.33465	16.4046		CLEC4D	2.98202	5.09049		TYMS	6.46405	15.722
HIBADH	3.33393	17.159		P2RY13	2.97949	11.4093		SLC44A2	6.46307	21.6257
SLC25A33	3.33287	12.3709		SOX10	2.97605	4.92072		NR2F6	6.46302	18.6077
FOS	3.33191	21.3206		PRLR	2.97393	7.72925		RPL30	6.45754	23.538
LOC284440	3.33184	13.2647		ITGAM	2.97331	13.5932		EPB41L1	6.45624	19.3057
VDAC3	3.33145	17.278		LHCGR	2.97326	5.23624		PEMT	6.45623	17.7776
TXNDC6	3.33001	8.44948		CCR9	2.96645	5.73832		CCDC148	6.45466	13.0145
ZHX3	3.32915	16.7482		TSPAN32	2.96246	9.11353		PLSCR3	6.45445	18.2775
PAK6	3.32871	15.2784		RGS4	2.95958	11.9324		NACC1	6.45337	19.5008
ACAT1	3.32866	16.8856		LILRA3	2.95807	5.55069		ACY1	6.45132	18.605
SETD8	3.32808	16.6036		ARHGAP25	2.95743	13.4257		RPL41	6.44993	23.8918
PIGQ	3.32793	17.4729		MATK	2.957	10.9298		HRK	6.44871	9.25035
ANKRD5	3.32775	13.2638		PRAME	2.9515	4.45881		NME2	6.44145	21.6556
SLITRK5	3.32755	9.76956		RASAL3	2.95135	13.1046		JUP	6.44101	22.514
THAP9	3.32744	13.239		LRP1B	2.94975	9.84173		CXXC5	6.4403	18.1927
OSBPL1A	3.32711	15.6739		PTPN20B	2.94869	7.12242		PTGER1	6.43748	8.22752
FHDC1	3.32694	16.1455		HAPLN3	2.94375	13.3183		PLEKHG5	6.43625	16.4968
HDHD3	3.32621	15.8673		S100A9	2.94124	12.5246		TJP2	6.43491	20.8363
CARKD	3.32553	16.8755		SLA	2.9412	14.6033		SCRIB	6.43362	19.3958
HLTF	3.32352	16.4499		SEMA3A	2.94069	11.1335		NEU1	6.4319	20.5996
TMEM135	3.32343	14.7092		LOC100272216	2.93433	8.12358		RGAG4	6.42911	18.7991
ZNF323	3.32257	13.8727		LRRC55	2.93357	7.72246		MXRA7	6.42849	22.6922
NCAN	3.32235	5.51842		KIAA1211	2.93024	9.18607		ODC1	6.42789	20.6136
CFL2	3.31893	15.828		LOC401463	2.93017	4.39962		PXN	6.42515	21.0681
HAS3	3.31842	14.4475		HAP1	2.9224	9.9072		HAGHL	6.4239	12.6746
CTNNA2	3.31723	5.65264		CEACAM3	2.91367	4.56169		HNRNPC	6.42178	22.6537
ASGR1	3.31374	11.1469		GPR109B	2.91339	7.62101		PTMA	6.41995	24.3018
TBC1D4	3.31367	16.3277		RUNX1T1	2.91217	9.36129		LMTK3	6.41735	15.7663
SORT1	3.31357	19.1334		KIR3DL1	2.91207	4.74189		MYL12A	6.4161	22.1779
PAH	3.3135	6.52073		DGKI	2.912	11.3246		STAT1	6.41515	21.7234
KDM1B	3.3135	16.1627		LOH3CR2A	2.91103	8.05634		MFI2	6.41393	15.649
TH1L	3.31165	17.1271		MYEOV	2.90789	6.03435		RPRD1A	6.40901	19.3433
DYNC1I1	3.30997	10.188		CYP8B1	2.90779	5.24136		ATP6AP1	6.40725	21.5881
SOX12	3.30968	15.3394		COL6A6	2.90325	6.66153		RINL	6.40514	16.865
KLHDC1	3.30949	12.4027		SERPINB2	2.90094	6.1202		PNPLA2	6.40501	19.5615
C6orf225	3.30872	14.4074		RNASE2	2.89991	7.08194		P2RY6	6.40324	14.1735
PIWIL2	3.30793	6.91278		NCAM1	2.89976	15.7562		TUBA1A	6.40291	20.0328
HIST1H2AC	3.30786	16.9007		PKNOX2	2.89856	12.4544		RPS15A	6.4021	22.7655
WHAMML2	3.30637	11.3142		SLC37A2	2.89852	12.1069		SMPDL3B	6.3974	18.137
C14orf79	3.30548	15.0059		HOXA5	2.8965	6.20612		MRPS25	6.39735	19.383
SLC5A4	3.30389	6.82823		LAT2	2.89629	12.9432		EPOR	6.39662	17.961
KRT83	3.30338	10.682		TPTE2P1	2.89433	9.51734		SV2A	6.3966	16.341
PTPN4	3.30278	14.1582		KIF5A	2.89428	8.72796		MACF1	6.39563	22.5108
TPST2	3.30277	17.1886		ADAMTS16	2.89153	6.89507		ABCC6P2	6.39331	13.5865
GDPD1	3.30163	10.4066		CD300E	2.89081	4.60126		TK1	6.38915	15.122
C10orf58	3.30119	17.3776		FAM159A	2.8886	8.62993		RPS27L	6.38817	19.6882
ANAPC13	3.29991	17.2191		C1orf95	2.88859	6.7051		PLEKHH3	6.38678	17.6899
JAZF1	3.29981	15.4907		PRKG2	2.88688	5.72191		43354	6.38651	19.3782
BCKDHA	3.29956	17.3237		CAPN14	2.88532	4.67601		NPC1	6.38648	17.7551
NRSN2	3.29926	16.5116		GPSM3	2.87886	14.125		C9orf7	6.38339	18.7724
AHCY	3.29909	19.056		CKM	2.87679	4.93717		TSPO	6.3813	19.2551
CSPG4	3.29844	14.6239		SLC35F4	2.875	5.52896		BCL9	6.37611	18.864
SPIRE2	3.29841	13.0887		FAM18A	2.87263	8.80003		TTC3	6.37312	22.0166
NT5M	3.29808	10.2083		KRT6B	2.87044	5.54986		MPRIP	6.37288	20.592
PTDSS2	3.29745	15.7324		CDCA2	2.86685	8.19896		TMC4	6.37278	20.1927
ERLIN2	3.29709	18.0794		PCDH9	2.86195	10.2467		SLC22A4	6.37184	11.9115
NOVA2	3.29594	11.2092		PPP2R2B	2.85919	10.7307		SLC25A37	6.35903	17.3681
CNNM2	3.29401	14.1058		PPP1R1A	2.853	8.60695		RPSAP58	6.35881	22.2985
TMBIM6	3.29371	22.4608		KCNE1L	2.84453	5.8117		ITGA9	6.35865	18.6193
C9orf119	3.29316	15.6458		NCRNA00158	2.84232	4.22489		SLC6A6	6.35749	19.1164
NPR1	3.29311	13.6411		DDX43	2.83805	7.27311		ACAA2	6.35736	19.717
LOC440905	3.29241	8.61912		ANXA8	2.83602	7.05074		TEPP	6.35347	13.0356
TMEM164	3.29191	15.3398		TRPA1	2.83333	4.19682		ZBTB42	6.35309	17.5201
CAP2	3.29107	13.1424		CASP1	2.83319	12.8781		CAPN2	6.35131	21.7643
ECHDC3	3.29072	14.6001		ALOX5	2.83226	15.6453		CAPS	6.34992	18.6579
DBP	3.28962	16.5372		CASP5	2.8312	4.37385		KCTD14	6.34972	17.2545
PRMT3	3.28923	14.5185		PLD4	2.82877	11.6739		PPP4C	6.34941	19.4445
COPZ1	3.28876	19.1391		NECAB2	2.82402	4.91007		RPSA	6.34913	21.7182
ZFYVE9	3.28815	15.9549		AKR1C1	2.81732	11.5404		EFR3A	6.34897	20.5151
C9orf24	3.28794	6.56587		HSPA7	2.81277	11.336		MAFF	6.34833	17.7885
GPR56	3.28775	21.2653		DLX1	2.81144	8.16011		UBA52	6.34687	22.514
BAD	3.28765	16.694		SYNGR3	2.80981	8.70641		GNPDA1	6.3459	19.1583
ZNF483	3.28729	11.42		C3AR1	2.80829	12.949		PDGFC	6.34269	18.3986
NT5C2	3.28729	18.8057		DNAH2	2.80494	7.58865		PHF13	6.34215	17.4651
ACADS	3.28728	15.5985		TMEM200C	2.80273	5.55238		CALCOCO1	6.34063	20.3768
ATPIF1	3.28703	18.3135		SIRPB2	2.80143	9.90442		GAB2	6.33911	17.5108
ARRDC4	3.28687	15.7816		PADI4	2.79897	4.5002		RTN2	6.33771	14.0475
ABCA2	3.28655	18.6866		NIPAL4	2.79868	8.64378		CKLF	6.33657	16.9379
PRDX1	3.28498	20.8501		SHCBP1	2.79437	9.812		GNAI2	6.33532	22.2725
MORN1	3.2841	13.3725		TCEAL2	2.79048	13.0175		PPP1CB	6.33479	21.9187
STIM1	3.2832	18.3618		DLG2	2.78649	12.6285		SMCR7	6.33311	17.863
CAPS2	3.28295	10.952		C9orf139	2.78635	7.21006		TNKS1BP1	6.33162	21.0292
DBT	3.28083	15.7965		ITPRIPL1	2.7841	8.35102		CUL7	6.32997	19.3827
EPOR	3.27957	15.883		SFTPB	2.77529	18.9472		GRAMD1A	6.32988	19.1121
PAFAH2	3.27838	15.8878		BATF3	2.77516	9.58076		RNF187	6.32942	21.0036
DIP2C	3.27401	14.7887		IL20RA	2.77106	9.24025		PRTN3	6.32884	8.05703
SSU72	3.27395	18.559		MYOZ3	2.76988	7.54267		SPP1	6.3265	17.6813
RHCE	3.27295	7.2466		SPI1	2.76749	14.2104		RPS16	6.32554	23.1909
GLIS3	3.27278	16.5144		KIR2DS4	2.76432	4.6893		IGFBP4	6.32286	23.5744
FLJ37201	3.27257	8.82364		PPARGC1B	2.76196	6.58587		MXRA5	6.31996	20.6102
NKX2-1	3.27218	19.5476		CALCA	2.76065	6.71779		EPS8L2	6.31862	19.7833
TSPAN33	3.27189	14.6516		CD300A	2.75657	11.5859		TPP1	6.31832	21.1746
SAMD5	3.27101	11.2708		STK17B	2.7476	15.2453		EIF3D	6.31675	21.3615
GOT2	3.27086	17.9057		OLFM1	2.74371	11.8881		CADM1	6.31309	21.1882
SMAD6	3.27075	14.6372		CDKN3	2.73855	8.22624		SGK3	6.31279	18.4166
EGFL7	3.27035	16.2365		MMP25	2.73702	9.92074		SCN2B	6.31252	14.4586
TTC30B	3.26933	13.2517		SDK2	2.73576	11.6302		STXBP2	6.31196	19.9162
LOC442421	3.26798	8.10741		KCNS2	2.73136	4.65831		EIF3G	6.31128	20.5847
JMJD8	3.26684	17.8351		NLRP2	2.72944	12.0386		ABCA12	6.31068	7.92372
CCDC74B	3.26651	12.0756		OLFML2B	2.72485	14.7323		HNRNPA1	6.30959	21.9139
SPR	3.26629	15.1658		ART3	2.71767	4.283		RPS23	6.3073	23.3399
LOC201651	3.26499	6.95665		CPZ	2.71756	14.5469		SGMS1	6.30708	19.113
ITM2A	3.26441	16.4852		PCK1	2.70883	4.95755		PRKAR1A	6.30586	22.7051
DTWD2	3.2626	13.7029		DDR2	2.70479	11.2879		RPL38	6.30563	21.6887
OLFM2	3.2612	13.6657		PRG2	2.69934	6.88857		ST6GALNAC6	6.30532	19.3851
ZNF737	3.25845	15.4431		KCNG1	2.69867	5.95028		AQP1	6.30383	21.1005
LIN7A	3.25791	8.8127		TUBAL3	2.69699	4.2049		RPL35A	6.30266	22.6693
NGRN	3.2572	18.818		VNN3	2.69683	4.21863		MAP1S	6.30084	18.3831
C6orf89	3.25556	18.7915		C6orf142	2.69613	7.17536		GLTSCR2	6.29937	22.3522
RRN3P1	3.25555	12.2794		C19orf35	2.69532	7.13684		NOTCH2	6.29898	21.2503
PNPO	3.25474	16.8909		HSPA6	2.69391	11.9969		LYN	6.29886	18.9418
NUP62CL	3.25327	11.4878		ATP1A4	2.69222	4.19014		PRKCSH	6.29736	22.1112
LOC728723	3.25204	10.7263		TACR1	2.69107	8.24395		HTT	6.29652	20.1492
ARHGEF9	3.25137	15.2988		KIR2DL3	2.68605	4.55251		TEAD3	6.29633	17.5556
PHKB	3.25134	17.6095		CACNA1G	2.68457	7.73108		GABARAP	6.295	22.5583
MAGED2	3.24984	19.8699		RBP4	2.67965	8.14095		MAP3K11	6.295	19.7135
KLHDC8B	3.24899	16.6333		TM4SF19	2.6793	7.59677		CFL1	6.29411	23.2523
SPG7	3.24877	17.5484		TRIM46	2.67926	8.52591		PFN1	6.29405	22.7267
RIC3	3.24842	14.6241		SLC8A1	2.67787	11.9604		LCA5	6.29059	17.2406
NRL	3.24785	11.3855		TMEM176B	2.67359	15.3963		LAMP2	6.283	21.6189
DIS3L	3.24644	15.6379		C5AR1	2.67314	12.3588		RAI1	6.28267	19.2766
TMX2	3.24567	17.4034		ASPN	2.67258	13.6543		SRC	6.28251	18.4224
PODXL	3.24537	18.3107		ZNF804B	2.67012	7.37299		GOLGA8A	6.28246	20.5054
C17orf103	3.24498	15.8928		CFD	2.6678	13.5668		GSTP1	6.28208	22.8911
SH3GL2	3.24467	8.60558		ALOX5AP	2.66738	13.8273		BCL7C	6.28155	18.4635
LRRC70	3.24461	11.7741		PGA5	2.6572	6.19786		CLRN3	6.28069	7.52366
SETD3	3.24436	17.7858		LOC654433	2.65695	9.20816		INPP5K	6.27965	19.5086
RHBDD2	3.24435	19.4093		C14orf180	2.65318	4.59056		STMN2	6.27823	10.5885
MOCS1	3.24276	15.3658		DLEU7	2.65131	5.4285		EPHX4	6.27807	13.8081
TMEM147	3.24236	17.518		TMEM158	2.64755	8.26522		ANKLE2	6.27704	19.5528
NAGS	3.24201	13.9052		CLEC4A	2.64672	10.2364		H3F3B	6.27405	23.4312
CLTCL1	3.24147	13.0553		LOC729234	2.64559	7.81321		GPRC5C	6.27392	20.6238
C3orf39	3.24113	15.2915		SAMD5	2.64347	10.8524		FAM19A5	6.27104	12.1801
LOC284798	3.24094	5.80212		MYO18B	2.64286	4.23059		CA13	6.27011	16.5416
ANK3	3.24074	16.9058		GLIPR1	2.63785	14.3055		PRDX6	6.26816	21.4149
ZFP3	3.23993	13.9117		C7orf10	2.62779	10.2407		EIF3E	6.26778	21.7119
OBSL1	3.23844	18.8057		CHODL	2.62202	7.95321		PABPC4	6.26679	20.4403
CACNA1B	3.23801	7.27004		CSAG1	2.61134	4.94065		RNF39	6.2639	11.1846
TSR2	3.23751	17.1887		LPHN3	2.60986	7.3476		TDRD10	6.26192	13.7915
DHRS7B	3.23673	15.8433		AZGP1	2.60748	4.67744		TRIM8	6.26106	20.9454
SLC39A7	3.23567	19.0746		MIXL1	2.60106	4.19137		DBI	6.25761	19.976
CLVS1	3.23562	7.2585		UTS2R	2.59897	7.3706		SLC38A5	6.25642	19.0057
C21orf34	3.2354	11.8334		CORIN	2.59401	8.18917		GPT	6.25628	11.5658
PCCB	3.23437	16.9516		STYK1	2.59256	7.00496		STAP2	6.25621	17.7666
RPRM	3.2341	8.47238		PIK3R6	2.59215	8.98952		C19orf63	6.25586	22.0022
PER3	3.23325	16.7721		ASPM	2.59148	9.48031		C6orf125	6.25438	18.7883
ZNF580	3.23277	15.3681		FAM135B	2.59062	4.62413		MED15	6.25323	19.7246
PPFIA3	3.23136	11.9916		ADAMTSL1	2.59019	11.1982		43346	6.25311	13.4865
C1orf97	3.23136	12.5385		CADM2	2.58481	5.51025		PPP1R9B	6.25079	19.7656
CYC1	3.23113	17.3271		KRT6C	2.58272	4.7932		YWHAZ	6.24879	23.3297
MGC16121	3.23106	10.69		PTPRN	2.58244	5.29772		C1orf216	6.2478	16.4499
SFRS14	3.23052	17.4371		SBSN	2.58117	6.22729		RCN2	6.24654	19.5746
STRC	3.22989	7.8837		HOXC5	2.5802	5.64885		GATAD2A	6.24454	19.4925
APP	3.22964	22.5139		FAM65B	2.57905	13.3322		IRAK2	6.24442	15.8737
OPHN1	3.2295	13.1505		WNT1	2.57469	4.72659		SNCG	6.24417	15.6937
TBXA2R	3.22873	11.4111		ANXA8L2	2.56821	6.1817		C2CD4C	6.24376	13.4648
ECSIT	3.22844	15.5997		WNT7A	2.56818	5.76117		ZNF883	6.24331	11.45
CALCRL	3.22822	16.1867		TAC1	2.56666	4.55144		GARS	6.24061	19.6577
SMARCA2	3.22674	18.5735		KIF14	2.56305	7.68377		ITGB1	6.24056	22.2744
CCDC24	3.22591	14.446		C20orf103	2.55505	11.9653		ITGB6	6.23741	17.5234
CYR61	3.225	19.6896		SNCAIP	2.55171	9.68344		EIF3I	6.23506	21.1444
LOC158572	3.22497	10.6932		LRFN2	2.55113	5.35364		LAPTM4A	6.2346	22.421
ZNF770	3.22485	17.5781		GRIP2	2.54188	6.52008		TGFBI	6.23438	19.5063
LAMB4	3.22427	5.7725		ZFPM2	2.53867	12.3331		YIPF2	6.23417	19.3738
LNX1	3.22409	15.5216		KRT85	2.52963	4.77809		CORO1B	6.23338	20.3949
ENOSF1	3.22381	15.8518		NEFM	2.52646	4.92111		IRS2	6.23283	17.9709
HSPC072	3.22371	5.03496		SLFN14	2.5256	3.88611		PKMYT1	6.23225	12.0309
PTPRB	3.22359	16.4611		GLYATL2	2.52406	4.13978		SNHG6	6.23156	18.1989
CPT1A	3.22258	16.3831		GDF5	2.52346	8.91523		APOL1	6.22937	19.3359
CD34	3.2209	17.4094		GPR12	2.52344	4.54805		NCRNA00152	6.22902	15.2624
LOC729678	3.2207	16.0906		CDH20	2.52327	5.97224		RPS29	6.22817	21.6186
ODAM	3.21984	6.58073		SCN11A	2.52193	6.40861		TMEM87A	6.22658	20.4533
SULT1C4	3.21954	9.29909		CFTR	2.51982	6.12905		LASS4	6.22257	19.6732
SLC25A45	3.21854	14.2553		CASC5	2.51889	8.80258		TRMT112	6.22232	20.3932
KIF19	3.21851	9.6009		CALML3	2.51709	4.93975		FPGS	6.22143	18.7104
NAPA	3.21836	18.4664		HLA-DPB1	2.51609	18.7766		MAST3	6.22119	17.2309
TMEM132B	3.21791	11.8308		LOC572558	2.51589	4.49524		MTHFR	6.22055	19.6818
PHF20L1	3.21669	16.4454		MGC87042	2.51548	5.68941		MBIP	6.22026	19.6133
STOML1	3.21649	15.1694		OR13A1	2.51515	5.63177		FAS	6.2198	17.4769
HADHB	3.21637	18.3565		COL4A6	2.5106	8.10429		ANKRD56	6.21921	15.2446
NME4	3.21455	16.7053		ELANE	2.50303	5.08189		PPAP2B	6.2157	23.5071
CETN2	3.21433	17.349		C6orf59	2.49768	4.8602		HEG1	6.21431	21.7143
MOCS2	3.2141	16.4166		AIF1	2.4964	13.7065		MPP7	6.21244	18.2225
DYNLL2	3.21404	18.0257		CDH17	2.49474	4.73917		ANKFY1	6.21155	19.7538
MMAB	3.2139	15.9329		MEGF10	2.49324	6.41569		MICALL2	6.21002	16.8085
NPY	3.21326	5.48159		C1orf61	2.4924	3.9636		NUDT14	6.20894	17.809
C16orf58	3.21195	18.446		CENPE	2.49144	9.54655		C20orf112	6.20883	17.994
FAM163A	3.21105	7.74051		HTR2A	2.4895	4.3836		VARS	6.20757	19.0315
C15orf52	3.20862	15.8409		SOSTDC1	2.48772	7.10075		FAM129A	6.20612	17.8082
TUBG2	3.20768	14.8611		ANKRD34B	2.48368	4.01709		MAST2	6.20581	18.288
ZBTB47	3.20633	16.393		ANPEP	2.47967	13.1866		CNN3	6.20551	21.1655
COX6C	3.20499	17.5358		ARL11	2.47255	10.0865		KCTD17	6.2042	15.5842
RAPGEF2	3.20465	16.6948		ABCA10	2.46969	8.32461		RPS25	6.20317	22.6595
SLC35D2	3.20458	15.5602		PTX3	2.46778	9.04465		NETO1	6.20162	9.82108
ENPP5	3.20331	17.229		DPEP3	2.46688	3.92753		SLC34A3	6.20152	10.6433
FAM162B	3.2028	9.39225		PKHD1	2.46627	4.74811		CDK16	6.20057	19.9259
HIST1H3E	3.20272	10.5579		HLA-DPA1	2.4653	19.3838		HIST2H2AA3	6.20016	16.066
STAG3L4	3.20236	13.8233		RBM24	2.46296	7.57992		C1orf113	6.19926	16.476
UNC5D	3.20146	7.31651		DLGAP5	2.46146	8.77515		SERTAD2	6.19786	18.5654
KCTD2	3.19959	17.0105		RTKN2	2.45881	10.0744		DPP7	6.19751	20.8348
LETM1	3.19928	16.3027		GPR34	2.45605	11.2716		CHST15	6.19699	19.3874
ATP5G1	3.19904	16.6465		C1orf64	2.45463	5.6681		LBH	6.19536	21.3615
C5orf47	3.19833	4.76193		DPEP2	2.44943	10.3915		CPD	6.19512	20.4481
DUSP14	3.19826	16.2005		CARD16	2.44866	11.3456		KCNJ15	6.19291	20.7167
KIAA1147	3.19812	16.7893		TMEM45A	2.44732	11.8744		H2AFJ	6.19239	18.516
VAPB	3.19803	16.4996		LRRC25	2.4455	11.2841		YWHAE	6.19041	23.0883
SLC26A3	3.19679	5.27223		GAL3ST4	2.4444	11.5122		GAS6	6.18879	21.6424
SGTA	3.19619	17.7084		TPSD1	2.44164	4.63705		LAMP1	6.18852	22.4288
SLC22A23	3.19618	13.6543		LOC100130872	2.43397	8.38788		HIP1	6.18402	18.9267
NSUN7	3.19599	13.521		ST6GALNAC1	2.43367	7.47345		CBX3	6.18394	20.2133
PPP2R2C	3.19575	6.48125		MAGEL2	2.43131	8.4618		ITGAV	6.18367	21.5822
IPO13	3.1956	17.0311		NRK	2.42492	10.0021		ZNF714	6.18351	16.44
KIAA1409	3.19523	7.54552		WDR64	2.41909	3.7717		RPL27	6.18314	22.1173
FDX1	3.19432	15.9312		MCHR1	2.41263	4.04681		DPY19L1	6.18314	17.7447
TIMM17B	3.19394	15.3064		HMP19	2.41214	4.8413		PGAP3	6.18217	19.7101
ST7OT1	3.19301	11.2836		IL13RA2	2.4113	7.11343		RABGGTA	6.18164	17.8407
MPV17L	3.19266	11.8964		SLC13A5	2.40764	4.67669		TGFB2	6.18034	16.5121
TECTA	3.19137	9.15733		CD300LG	2.40614	7.25682		FTL	6.17945	25.1757
C10orf26	3.18995	18.3033		POLQ	2.39723	7.63981		THSD4	6.17939	18.7444
PCOTH	3.18961	9.04022		PTHLH	2.39526	8.91897		FER1L4	6.1788	12.3812
HSPA9	3.18958	19.4508		JPH4	2.39117	7.80122		CSNK1E	6.1786	19.6041
GPRASP2	3.18899	15.6393		LOC154822	2.38765	5.33028		PUF60	6.1785	20.2847
SC65	3.18883	15.6578		PRKCG	2.38741	3.85031		SPIRE1	6.17695	17.3144
MRPL40	3.1885	16.952		KCNK12	2.38649	4.95762		SAMD1	6.17335	15.9597
SNURF	3.18772	12.6878		AKR1E2	2.37837	7.31774		H2AFY	6.17293	20.5864
KIAA0427	3.18751	15.7778		IL8	2.3756	11.3577		DAPL1	6.17187	17.1586
PARK7	3.18745	19.3553		S100Z	2.37533	4.64757		PLRG1	6.17098	18.6896
GFOD2	3.18669	14.8002		CEACAM5	2.37289	4.77146		SERPINH1	6.17067	20.4393
C6orf48	3.1862	18.6795		TMEM200A	2.37104	11.7935		CAPN1	6.16983	21.7004
ST7	3.18354	15.849		UTS2D	2.36967	4.77524		UNC93B1	6.16956	17.9799
FATE1	3.18349	6.39366		LOXL3	2.36496	10.4088		CDH24	6.16871	15.2707
P4HTM	3.18326	17.0276		SELPLG	2.36402	14.2024		LOC153328	6.16767	7.87722
C1orf158	3.18319	5.1634		EN1	2.3586	5.44071		CDC25B	6.16614	18.8812
EPM2AIP1	3.18252	17.5418		GBP1	2.35245	16.5881		FLJ16779	6.16413	10.3528
CNTD2	3.18172	11.4085		MYOZ2	2.34336	3.9924		PDZD7	6.16345	10.1547
ANO2	3.1817	8.05302		FEZ1	2.34236	11.1463		CRTC1	6.16304	18.4607
ABHD10	3.18137	16.3063		MICB	2.33811	10.6526		HPSE	6.16259	12.2541
PDE4D	3.18072	15.0552		SLC24A3	2.33559	11.1667		KRT8	6.16252	23.8382
C22orf25	3.17793	16.0174		C1QTNF2	2.33558	9.09366		SH3YL1	6.16141	19.0131
MYO1H	3.17651	6.62541		KRT1	2.33334	4.41699		CST3	6.16101	22.4006
INSR	3.17644	17.9856		FAM196B	2.32719	5.39792		AMY1A	6.15991	15.6322
C8orf48	3.17563	10.8132		KLHL13	2.32558	9.34111		CDC34	6.15985	18.2393
SYCP2L	3.17376	6.65031		ANKRD1	2.32463	4.77398		SLC27A2	6.15943	15.6269
LOC143666	3.17269	8.44876		MPO	2.32171	5.07515		DOCK6	6.15744	19.0878
SLC41A1	3.17216	17.9406		THPO	2.31674	4.99135		TDRKH	6.15436	16.9235
ZADH2	3.17114	16.1884		NMUR2	2.31388	6.65246		ITPRIPL2	6.15417	18.9515
C9orf9	3.17102	14.35		C1orf161	2.3085	4.29701		UBE2E2	6.15348	17.1059
MED29	3.16974	18.1348		CD1A	2.30652	9.06217		AFF2	6.15236	13.7785
RPS6KL1	3.16691	10.5185		COL27A1	2.30488	12.0356		IFIT5	6.15209	17.628
POLD2	3.16673	16.7569		ARHGEF6	2.29949	13.5301		TUBA1B	6.15037	22.5725
AFF1	3.16653	19.8409		SGOL1	2.29704	6.75496		MPV17	6.1502	18.8453
STMN3	3.16617	17.7874		SLC5A7	2.29669	5.35316		ZNF524	6.14916	16.7979
TMEM125	3.16614	16.1074		ADAMTS12	2.29608	8.79056		TUBB2C	6.14912	21.7906
SLC25A39	3.16604	18.5735		SNAP91	2.29431	6.63428		HEXB	6.14907	20.5046
PMS2L4	3.16461	10.9009		AGPAT4	2.29418	11.8023		C2orf55	6.14905	16.7426
ADRA2B	3.16331	8.92354		MYBL1	2.29389	10.3524		N4BP3	6.14642	15.5006
GAS8	3.16226	16.1921		TMEM72	2.29225	4.83706		KDELR1	6.146	21.4836
HBA1	3.16186	12.521		NEGR1	2.29062	10.4154		UPK2	6.144	8.07102
PREPL	3.16185	17.8099		TRAF5	2.28883	12.1527		CPE	6.14323	21.94
MTERFD3	3.16169	14.87		FRMPD1	2.2883	6.05781		MMP14	6.1401	20.6182
CENPJ	3.16104	13.4293		VMO1	2.28565	8.38397		IGF1R	6.13841	20.1153
C11orf51	3.15955	15.5819		ELMOD1	2.28543	4.7731		PFKP	6.13718	20.2065
L3MBTL4	3.15947	12.4182		ZCCHC18	2.28507	7.08009		TREM2	6.13296	14.9688
FAM95B1	3.15895	9.30756		CCR1	2.2834	11.7999		ADSS	6.13295	19.1032
ARVCF	3.15771	16.5173		WT1	2.27802	4.52506		UPF1	6.1315	20.6739
CDK10	3.15632	17.0515		C3	2.27705	19.55		SRP68	6.13132	20.1616
SLC35F1	3.15384	9.12844		SOX21	2.27237	4.0295		MYOF	6.1301	21.0912
PPP1R3E	3.15209	12.5004		HOXA2	2.27193	6.33062		IL8	6.12908	13.86
SEPHS1	3.152	16.8134		MUC12	2.26954	4.34456		CENPB	6.1276	19.9599
FAM128A	3.15194	15.4727		PIK3CD	2.26811	14.2933		DAG1	6.12651	20.325
ETFDH	3.15166	14.3211		CDK5R1	2.2672	10.1004		FAM83H	6.12558	19.4666
MRPL34	3.15141	15.9201		TRPM2	2.26166	11.2361		UHRF1	6.12537	12.4338
ASPH	3.15131	18.1626		TBXAS1	2.25332	12.1259		ITPKC	6.12439	18.305
WSB2	3.15098	17.2469		CCDC160	2.25262	4.81361		HSPB1	6.12386	22.2487
KRT222	3.14969	11.3532		FOXF2	2.25211	9.03531		DEF8	6.12269	18.9032
ANXA9	3.14928	14.43		SGCG	2.25157	4.48892		UBA1	6.12102	22.6479
MESDC2	3.14836	18.3404		SLC2A6	2.25014	10.559		AFAP1	6.11919	18.8707
OAZ2	3.14793	18.0548		CATSPERB	2.24737	4.55072		FLOT1	6.11775	21.2067
KIAA1737	3.14756	16.1727		C5orf39	2.24715	9.66911		ABCA2	6.11679	20.5735
MTMR15	3.1473	15.1929		SPON2	2.24673	12.2074		PTPLAD1	6.11566	20.7775
PNPLA7	3.14595	15.0326		RGS22	2.2409	5.0515		SIPA1L1	6.11402	19.0307
ATP8B1	3.14519	17.1065		SLC22A11	2.23857	4.17248		BLNK	6.11401	16.8213
ITGA1	3.14492	15.2499		CD274	2.23821	10.3431		C13orf33	6.11278	15.9974
NDUFB11	3.14467	17.6937		ATP2B2	2.2364	4.79911		SRRM3	6.10948	13.6321
GAMT	3.14436	15.1139		SERPINB7	2.23557	4.02814		C7orf23	6.10757	18.9078
RDX	3.14253	17.525		NPPC	2.23453	4.58395		SLC15A4	6.10701	17.5753
DTX3	3.14182	15.995		PRKAR2B	2.22741	11.8366		RPS10	6.1069	21.6016
PCMTD1	3.14004	17.516		LPAL2	2.22736	5.23772		MIF	6.10555	21.069
DZIP3	3.13894	15.478		RNF175	2.22421	6.87397		CTBP1	6.10552	20.4672
PPIL1	3.13881	15.419		CHRNA6	2.22274	5.60041		EDA2R	6.10224	15.6793
RBM24	3.13869	8.0304		CUX2	2.22138	7.91576		NONO	6.10128	21.9411
CLDND2	3.13857	6.98326		POF1B	2.22049	7.01143		TOMM20	6.10049	21.872
LRRN2	3.13784	12.9345		EMX2	2.21759	5.43576		AXIN1	6.09677	18.3631
ABLIM2	3.13694	14.2468		HRASLS5	2.21747	6.64325		MAP4K4	6.09669	19.8859
PTGR2	3.13433	14.956		LAT	2.21649	12.0822		LAGE3	6.09603	16.3261
ACADL	3.1341	14.2881		FIGF	2.21494	5.10982		TRIP10	6.09416	19.1432
CRYBB3	3.13396	6.6085		C1QTNF4	2.21331	6.26483		DBNDD1	6.09408	16.4087
RAVER2	3.1338	13.8049		ANKLE1	2.21086	6.8882		MYH9	6.09398	23.9523
COX4I1	3.13365	19.8328		NLRC4	2.2092	9.38992		HOPX	6.09372	21.2131
NDUFA4	3.13351	18.9765		TP63	2.20725	9.76804		CXCL5	6.09107	8.96586
AADAT	3.1319	12.2923		AURKB	2.2057	8.69651		H3F3A	6.0874	20.8668
FAM82B	3.13091	16.2326		FHL2	2.20285	14.2203		CMTM8	6.08736	15.9055
COX7C	3.13081	19.1342		C13orf18	2.20216	12.1024		SLC2A1	6.0859	18.1316
CNNM1	3.13013	5.89018		RAB3C	2.20135	4.52676		HIF1A	6.0858	21.1168
TMEM8B	3.12999	16.0759		MAMDC2	2.19795	11.6735		43170	6.08548	7.03855
EPHX2	3.12964	16.0031		ISL1	2.19505	4.30472		FAM110A	6.08445	16.1271
TTC23L	3.12858	7.95534		TCHH	2.19471	6.59406		RAP1GAP2	6.08137	17.3337
BCAP31	3.12824	19.4724		OLFM4	2.19232	5.63719		NR1H2	6.08019	19.8941
CEP70	3.1279	15.2874		TNFSF4	2.19158	10.1125		CDK9	6.08011	18.989
ALDH1B1	3.12704	15.2118		CNTFR	2.18745	8.16576		SF3B2	6.07966	21.7406
CLMN	3.12632	13.8472		ITIH1	2.18678	3.6071		CSNK2B	6.07933	20.3242
TEF	3.1254	17.3972		NKAIN2	2.18606	6.67517		TMEM44	6.07865	15.6524
ALKBH4	3.12494	14.7264		OPRK1	2.1834	4.1747		CHI3L2	6.07814	16.9781
USP40	3.12415	16.4173		TPTE2	2.1818	3.84609		EEF1B2	6.07782	20.6045
RABL5	3.12387	16.1646		C3orf57	2.17942	6.0421		C1orf85	6.07708	18.3434
RGL3	3.12328	17.4073		NLGN4X	2.17888	9.12564		CDC45	6.0765	11.4413
CUBN	3.12263	13.9464		LMX1A	2.17634	3.95937		KISS1	6.07623	6.99561
NBR2	3.12249	13.2199		IGF2BP3	2.17326	9.31119		WDR1	6.07618	22.2752
MFN2	3.12247	18.9495		PTPRQ	2.17208	7.39906		RAB11A	6.07572	20.751
XPA	3.12228	14.7553		NEIL3	2.17003	5.837		S1PR2	6.07549	15.5605
NDUFB1	3.12176	15.8281		TLE4	2.16811	13.2499		NOTCH3	6.07542	19.8772
PRPS1	3.12148	16.2096		LCNL1	2.16672	3.70207		CHID1	6.07456	19.7382
FECH	3.12073	15.2578		IL27	2.16528	3.82898		CLSTN1	6.07415	21.5519
ACADM	3.12006	16.1797		ANKK1	2.16431	6.70159		PRKD2	6.07169	19.2096
SPATA24	3.11878	11.0244		LAPTM5	2.16117	17.6449		PRSS8	6.07096	20.2243
ANKRD20A3	3.11797	7.47954		KLHL33	2.16035	3.97605		SLC16A4	6.07018	17.0273
LOC440957	3.11731	14.481		KRT13	2.16028	7.31041		HEXA	6.06872	20.5783
EFCAB6	3.11703	11.8515		KIRREL3	2.15966	4.43059		METTL9	6.06741	20.2885
MAPK8IP1	3.11697	13.9978		PTPN5	2.15878	7.16348		GPRC5A	6.06641	20.8014
SLC2A4RG	3.11696	16.7		MLC1	2.15856	5.85712		RNF208	6.06547	15.7687
LRP6	3.11678	16.074		CLEC12B	2.15666	4.20916		MCOLN3	6.06486	13.6464
RNF180	3.11664	14.7695		SNX10	2.15657	12.428		NRBP2	6.06479	17.7121
AGL	3.11644	15.6142		LOC154761	2.15153	7.90895		PAQR7	6.06448	17.1126
HDAC1	3.11552	18.8119		GGTA1	2.14826	12.1784		RASGEF1A	6.06446	13.3404
BDNFOS	3.11465	12.3496		ARMC3	2.14644	4.14158		PMAIP1	6.06431	14.107
SUV420H1	3.11437	16.7221		DNAJC12	2.14571	6.79861		PKN1	6.06339	20.2022
SACM1L	3.11413	16.9365		TFPI	2.1432	13.2085		CCNG1	6.06236	20.1172
CSRP1	3.11401	20.2545		NCAPH	2.14173	9.0242		C19orf22	6.06196	18.9823
LOC100270746	3.11372	10.222		TCN1	2.14136	5.35458		PDK2	6.06167	19.3651
ACVR1B	3.11162	15.8921		ECM2	2.14068	12.8981		UBL4A	6.06022	18.4429
PCBP2	3.11161	21.0381		SLC9A4	2.13917	3.89149		SCRN1	6.05914	18.8927
UBB	3.11158	21.8575		LOC284837	2.13516	6.72604		LRRC8E	6.05802	14.5976
ZNF862	3.11134	15.4365		CPNE5	2.13495	11.8823		NT5DC2	6.05758	18.2027
CN5H6.4	3.11079	8.75707		CALCR	2.13313	4.84557		BTF3	6.0551	22.2575
MT3	3.11073	6.43634		CCDC89	2.13225	6.40629		PARP9	6.05454	19.0544
TKT	3.11042	20.2017		NNAT	2.13142	6.11341		KRTCAP2	6.05426	19.6594
SNORD116-20	3.11018	9.69573		ROR1	2.12477	8.59419		TINAGL1	6.05387	19.6623
C17orf79	3.10997	16.5146		LILRA2	2.12429	9.16483		MAL2	6.05202	21.4887
ATP5D	3.10918	16.8187		FAM83E	2.12317	4.91355		GTF2IP1	6.05174	21.9133
C1orf192	3.10914	9.40153		LPAR1	2.12307	12.9003		VWA5A	6.05137	17.8359
OR2A1	3.10888	7.96676		CCDC88B	2.12276	12.994		GNG5	6.05127	19.6335
ARHGEF10L	3.10865	16.4198		KRT16	2.12132	5.70008		MFSD6	6.05057	19.9206
TSSC1	3.10865	15.5789		KIRREL2	2.12089	4.38011		NTRK3	6.04993	13.2328
BEX4	3.10824	18.0809		LCP2	2.11789	13.5279		SULT4A1	6.04979	7.61333
ATXN7L3B	3.10806	18.3719		ELAVL4	2.11765	3.98645		MREG	6.04864	15.9109
AACS	3.10805	15.4698		PPBP	2.11489	5.89075		LDHA	6.04843	22.1703
TEX264	3.10778	17.242		DQX1	2.11475	3.86683		ARSJ	6.04807	13.2774
STK40	3.10663	16.9652		C3orf32	2.11233	7.25176		EIF4B	6.04779	22.6469
PROX1	3.10562	10.0033		F13A1	2.10932	14.4734		OGT	6.04776	20.6794
PARP8	3.10546	15.9835		C1orf162	2.10888	12.4626		PACSIN3	6.04742	17.6576
C14orf159	3.10491	16.4462		UNC13A	2.10587	7.37328		AHNAK	6.04695	23.5307
SPRY4	3.10486	16.0664		HMSD	2.10581	5.18969		FTHL3	6.04678	16.8207
RRAGD	3.10467	16.3684		GPBAR1	2.10244	7.27171		ORAI2	6.04663	19.8191
NDUFB7	3.10453	17.1663		CENPA	2.10096	6.91957		BANF1	6.04576	20.3145
WBP1	3.10434	18.0614		EFEMP1	2.10054	16.8356		AKAP13	6.04554	21.3591
ZNF709	3.10424	12.7614		MLNR	2.09653	4.07203		SUMO2	6.04459	20.5856
MPP5	3.10398	16.8278		PCDH10	2.09622	7.19262		DRAP1	6.04436	20.3473
CYP26B1	3.103	12.1978		JPH3	2.09482	7.14866		NCL	6.04405	22.9481
SURF1	3.10295	16.2594		GDF6	2.09189	6.9436		ITGB5	6.04201	19.7571
ZNF346	3.10227	14.4416		CKAP2L	2.08581	7.51645		CHMP2A	6.03818	20.4365
FAM101B	3.10207	15.0151		HCG26	2.08547	10.8502		C10orf95	6.03814	12.9867
PPIF	3.1014	16.3681		CPNE6	2.08493	4.62691		TMEM66	6.03748	22.5779
C9orf45	3.10058	13.4159		KIAA1199	2.0846	11.0056		PPT1	6.03613	20.5652
UNC13C	3.09999	8.40388		MKRN3	2.08041	4.44227		RHOA	6.03569	23.043
PINK1	3.09961	18.2647		LOC153684	2.07945	7.82027		CCNL2	6.03297	19.652
APOA5	3.09812	4.3794		ADAMTS6	2.07871	7.90971		CPSF1	6.03126	19.2977
PRRG2	3.09784	14.3786		LUZP2	2.07602	4.61037		RNASEK	6.03107	20.2078
EIF4G3	3.0978	17.9415		ALDOC	2.07305	11.8565		CUTA	6.0308	20.6833
ZNF589	3.09778	15.0866		NKD1	2.06924	6.9879		GPSM1	6.0308	16.142
CPT2	3.09749	15.4455		PNPLA1	2.06886	4.05258		RAB7A	6.02654	21.9927
HSBP1	3.09713	18.1531		PTGS2	2.06807	12.5677		CDH13	6.02412	15.6478
C11orf71	3.09708	14.6358		TMC5	2.06798	9.81516		KAL1	6.02275	18.2128
COMTD1	3.09417	12.9059		PFKFB1	2.06606	5.0633		ALDOA	6.02213	23.7085
C1orf203	3.09396	11.9038		HOXB7	2.06168	7.44935		TMBIM1	6.02203	21.907
PCBD2	3.09382	14.5777		PPFIA2	2.05852	5.43049		CCT8	6.02139	20.3313
ZMAT1	3.09305	16.0169		FLJ37307	2.05733	5.27029		GSTO1	6.02086	19.3378
NFE2L1	3.09165	20.1453		ESPL1	2.05721	8.43494		TMEM219	6.02038	19.9906
CIDECP	3.09163	12.7282		ACTA1	2.05569	4.99864		PLOD2	6.02035	21.1759
OXCT2	3.09134	8.1244		RNF112	2.05231	6.82442		RNH1	6.01964	20.9347
SPATA7	3.09039	14.0362		ACTC1	2.04661	6.56484		CHPF2	6.01713	19.1819
ANGPT2	3.08998	13.7245		TPO	2.04522	19.57		SLC35C2	6.01485	19.1116
LOC100288778	3.08953	15.261		SLC45A3	2.03561	9.67942		LOC91316	6.01377	16.7129
LRRC6	3.08919	11.7124		BST2	2.0302	15.0338		LONP1	6.01366	19.6131
FAM113A	3.08879	16.3533		TNFSF18	2.02859	5.27413		ANXA11	6.01365	20.7276
NEU1	3.08813	18.3704		NALCN	2.02713	9.95216		DAP	6.01362	21.3666
DMRTC1B	3.08733	10.6651		SPHKAP	2.02668	4.44431		MAPK1	6.01282	20.8367
NOL3	3.08639	14.9987		SFRP1	2.02421	12.1302		NPNT	6.01211	22.954
NAGLU	3.08626	16.8305		SGPP2	2.02405	12.4512		RAB11FIP4	6.00929	18.4141
LOC100289341	3.08579	11.3612		MSR1	2.00629	13.2872		TMEM30A	6.00715	21.5174
SASH1	3.08527	17.9573		CCDC144B	2.00619	7.07815		SARS	6.00604	20.7577
ISCA1	3.08351	15.6243		NPL	2.00385	11.8897		ARRDC1	6.00595	18.1334
RPN1	3.08345	20.2779		TYMP	2.00332	15.2673		MFSD2B	6.00565	11.078
KIF9	3.08318	13.9639		SEC14L3	2.0016	4.55931		ANXA3	6.00545	19.1763
AKR1C1	3.08303	11.7176		PITX1	1.99952	4.09774		FHL3	6.00339	15.6479
PTPRR	3.08279	9.51758		KHDRBS2	1.997	9.05505		PDE1C	6.00309	11.7546
B3GNT1	3.08225	16.3331		RGMA	1.99539	10.6605		YAP1	6.00039	20.8045
TSPAN3	3.08152	20.1175		GPR55	1.99168	7.71866		TMEM134	6.00022	17.5455
NFE2	3.08109	10.0234		TFAP2A	1.99167	7.41446		EMB	5.99945	19.9772
HKDC1	3.07986	12.2418		ALDH8A1	1.99005	5.55399		CAP1	5.99922	21.7803
C9orf152	3.07971	6.06802		LOC440173	1.98977	3.76647		PIAS3	5.99891	17.731
COPZ2	3.07848	13.2912		FOXP2	1.98952	8.95624		ADAMTS18	5.99874	10.1175
ZNF658	3.07841	10.5141		MMP23B	1.98623	9.59281		AMFR	5.99867	20.2575
FHIT	3.07838	11.6021		CLEC4GP1	1.98538	3.90177		TTC39B	5.99678	14.5237
MCFD2	3.07792	18.9565		FXYD7	1.98512	4.82537		LASS2	5.99541	21.3924
AXIN2	3.07768	14.4127		DLK2	1.98434	5.46127		KIF13B	5.99331	19.3594
SGK494	3.0776	11.2728		FAM23A	1.98075	6.88931		BTG3	5.98988	18.1581
HIST1H2BN	3.07716	7.03521		CCL20	1.97925	7.66902		CYBA	5.98955	20.2185
C5orf55	3.0766	12.4621		EGR4	1.97724	4.51469		VCL	5.98945	20.9084
CTBP2	3.07576	17.9546		PCSK9	1.97657	4.45717		MAOA	5.98908	21.4911
C20orf160	3.07413	12.4557		LOC728989	1.97207	5.41544		FMNL2	5.98871	19.5651
C22orf36	3.07407	15.0824		FGD3	1.97034	12.8108		GPR108	5.98849	19.5616
TBC1D13	3.07362	16.7012		STXBP5L	1.96967	9.88633		RNF146	5.98837	18.6791
INPP5A	3.07356	15.3503		CABP4	1.9683	5.18809		LGALS3BP	5.98827	23.0593
KCTD3	3.07352	16.5066		SH3GL2	1.96677	7.75364		LMO7	5.98827	20.6784
HDAC11	3.07345	15.9272		KCNJ1	1.96657	7.17371		ORAI3	5.98718	18.1755
C8orf40	3.0734	15.9089		GBP4	1.9648	15.2366		RHOD	5.98632	17.2316
TMED10	3.07173	20.2552		COL12A1	1.96466	14.3244		TADA3	5.98616	20.0985
TMEM111	3.07087	16.9561		SLC9A9	1.96404	11.2225		PFDN5	5.98545	21.8894
BCAM	3.07001	19.9482		ABCC4	1.96033	12.6463		STUB1	5.98523	19.819
SLC25A36	3.06892	16.8583		DEFB1	1.95915	6.83401		MYO3B	5.98495	13.8831
OCIAD1	3.06884	18.5688		ESCO2	1.95505	7.48656		ZBTB33	5.98469	18.2808
BCKDHB	3.06872	14.5716		JAK3	1.95492	13.5452		CNBP	5.98468	22.1575
C3orf15	3.06845	13.7158		FCER1G	1.95488	13.5274		WARS	5.98464	22.103
C22orf32	3.06841	16.7266		ART5	1.95118	7.06149		CMTM6	5.98433	20.6022
ZNF763	3.06813	12.0706		FOXD4L6	1.94959	3.79978		ARL6IP4	5.98401	20.4028
ZNF396	3.06787	11.6137		NCKAP5	1.94416	8.77031		XRCC6	5.98395	21.6807
STK33	3.06764	14.3077		FZD10	1.94216	8.34165		ARPC3	5.9838	20.7364
AGPHD1	3.06726	9.79038		INSL3	1.94171	5.69049		ADRA2C	5.98222	12.1264
SPCS2	3.06723	16.3988		RASSF10	1.94038	5.08737		TMED3	5.98116	20.4702
RADIL	3.06599	9.61577		KCNMB2	1.94037	5.53561		NDUFA13	5.98095	20.6575
LOC100130522	3.06583	7.38533		IHH	1.93804	3.78818		WSB1	5.97958	19.5052
C17orf91	3.06464	14.1408		MUM1L1	1.93749	11.827		TM7SF2	5.97902	18.5776
FAM53A	3.06452	10.7305		SLC7A9	1.93503	6.22589		KLF16	5.97781	16.2026
GBA2	3.06446	16.8495		TDO2	1.93496	7.34241		EIF3H	5.9776	20.8828
FAM171A2	3.06402	12.956		EPR1	1.93352	8.7385		SHROOM3	5.97737	17.9718
PDE8A	3.06333	15.1687		LOC285548	1.92968	3.66405		PPP5C	5.97664	18.8723
DLGAP1	3.06307	7.7098		ZC3H12D	1.92819	8.06756		ESYT1	5.97657	20.1761
NRIP2	3.0623	12.5575		CRISPLD2	1.92725	14.4596		XRCC5	5.97612	21.9063
C17orf86	3.06152	12.6338		PDE3A	1.92484	9.29874		LAMA1	5.97596	16.7085
GRLF1	3.06082	17.9654		APOL3	1.92409	14.5077		DNAJB5	5.97491	17.0153
ZFAND2A	3.06011	14.19		CTRL	1.92342	6.323		ARHGAP1	5.9744	20.3304
KLHDC9	3.0601	13.4976		OSCAR	1.92333	10.5931		RBPMS	5.97393	20.0834
IQCE	3.06009	16.0643		IGF2	1.91658	14.0789		TSPAN4	5.97338	19.2535
SDK2	3.05915	11.8458		MMP10	1.91651	4.54628		KIAA0247	5.97326	20.1283
MYOM1	3.0586	11.1561		CBFA2T3	1.91371	11		HDGF	5.97217	21.3079
HOOK1	3.05819	15.9562		APOBEC3B	1.91322	10.3222		CAPN3	5.97165	14.9415
NOSTRIN	3.05819	12.7989		NDP	1.91195	6.29906		CIRBP	5.9703	22.5403
CLPTM1	3.05669	18.4653		P2RY14	1.90636	9.55766		TPM3	5.96982	21.5507
C1orf210	3.05493	14.662		CXCR1	1.90589	5.04771		CELSR2	5.96861	20.2339
C11orf93	3.05391	11.3599		SAMHD1	1.90399	14.5823		DGCR2	5.96573	20.9626
ANKRD24	3.05375	10.6546		GIMAP2	1.9024	11.8406		CD97	5.96549	19.345
EIF5	3.05349	18.7842		PGM5	1.90113	12.2227		HYI	5.96475	17.3448
C4orf47	3.05297	9.10251		FAM69C	1.89588	5.02404		LENG9	5.96416	13.8306
DDOST	3.05287	19.6234		GAL	1.89542	3.66876		CHAF1B	5.96404	13.9655
HIST1H2AM	3.05126	6.88046		EPHA7	1.89511	4.36051		ERLIN1	5.96401	18.684
GGT7	3.0505	15.5608		TKTL1	1.89489	3.75732		YPEL3	5.96236	18.5359
PKIG	3.04966	16.7975		EMR3	1.89255	4.19653		HSP90AA1	5.96215	23.3331
ZNF148	3.04951	17.278		HLA-DRB5	1.88968	16.2521		TCEB2	5.96077	19.8802
C19orf42	3.04941	17.0537		MGC4473	1.8874	3.56507		FAM109A	5.96038	16.6034
GALNT9	3.04886	11.4588		LEP	1.88596	3.82248		EIF3L	5.95803	22.4786
C12orf51	3.04884	16.8968		SLC18A1	1.88234	3.49928		CNP	5.95794	19.7377
PPM1H	3.04854	13.7487		MX2	1.87967	12.4799		ESRP1	5.95743	19.0486
MANBAL	3.04837	17.0583		NDRG4	1.86937	10.9403		GOLGA8B	5.95481	19.2324
C10orf41	3.04825	11.735		LYPD6	1.86901	4.66838		MAP7D1	5.95446	20.0208
C20orf30	3.04806	18.3598		FERMT1	1.86807	10.5094		FAF1	5.95214	18.4713
ACVRL1	3.04754	15.5028		SELP	1.86578	12.5179		GUK1	5.95211	20.2811
WWC2	3.04729	16.2813		ESR2	1.86098	7.35395		THOC5	5.95205	16.7877
ATP5C1	3.04665	18.3522		PCDHB7	1.85987	9.11097		C1orf130	5.95157	15.9677
RAMP3	3.04627	15.9669		GLB1L3	1.85648	6.88201		NCKAP1	5.94948	21.0526
HRSP12	3.04587	13.5037		C1QB	1.85574	16.028		MICALCL	5.94785	12.206
ITFG2	3.04574	16.0348		FGF13	1.85238	10.8093		IPO7	5.94688	20.9248
PRDX3	3.04526	18.8053		CCL7	1.85194	4.57744		PLEKHM2	5.94679	19.4899
SCARF1	3.04482	15.1233		MYBPC3	1.85128	3.66266		SVIL	5.94673	20.6243
SDHD	3.04391	17.5495		MAP2K6	1.84654	9.48984		INPP4A	5.94558	17.8586
ABO	3.04335	12.8678		HOXB2	1.84562	9.77153		APH1A	5.94349	21.2872
ZNF680	3.04252	15.6418		DZIP1	1.84478	11.3643		PML	5.94294	19.816
FRY	3.04234	14.4561		FOLR2	1.84335	12.4074		PHLDB2	5.94176	16.8611
LASS2	3.04134	19.423		MEF2B	1.84215	9.55476		C10orf47	5.9398	15.8206
USP54	3.04113	18.2263		FBXW10	1.83984	5.32539		EZR	5.93962	22.5028
C17orf50	3.0397	5.85984		FLJ37543	1.83285	3.68173		TNIK	5.93957	16.9065
MZF1	3.03943	15.2387		HTR4	1.83249	3.46104		LOC646762	5.93938	16.1125
BMPR1A	3.03911	16.0267		ANTXR2	1.83157	13.3205		MRPL17	5.93836	18.5925
C10orf114	3.0383	13.0251		SIAH3	1.83143	3.40943		BAHD1	5.93834	19.1616
LOC643008	3.03825	14.2351		KCNMA1	1.83115	11.2543		MGAT4C	5.93832	15.9946
NCRNA00188	3.0382	20.7005		CHRD	1.83023	10.2099		ACTR1B	5.93767	19.5247
LMF1	3.03812	14.9506		ASPA	1.82954	6.49494		SCAMP4	5.93435	19.7079
NEK11	3.03776	13.9995		DOCK8	1.82625	14.4927		AP2A1	5.93388	19.4414
PRSS8	3.03755	18.202		AMZ1	1.82283	5.73106		ISCA2	5.93363	17.7638
NDUFA1	3.03668	17.0262		MGAT5B	1.82047	6.5706		43351	5.93318	19.2933
RWDD4A	3.03661	15.221		LRRTM1	1.8201	7.93552		JUB	5.93227	17.7919
GATAD1	3.03643	16.7556		SLN	1.8197	3.66144		GRINA	5.93206	21.5193
ATP6V0B	3.03483	17.8737		OR52N4	1.81558	4.65196		DDIT4	5.93058	19.2475
DTNB	3.034	15.561		CENPI	1.81516	5.43127		FZD6	5.93054	18.8942
GRIK5	3.03379	15.0806		ROBO2	1.81388	5.8631		GABRG3	5.92801	9.61574
COX7B	3.03367	16.8636		HKDC1	1.81127	11.3961		FUT9	5.92682	7.48317
SFXN2	3.03261	14.1561		NLRP11	1.80871	3.49567		HECTD3	5.92611	18.6775
LOC401588	3.03224	11.7498		MEP1A	1.80698	3.69753		WDR6	5.9258	21.3162
MARCKSL1	3.0318	19.7288		LILRP2	1.80697	3.4186		WDR34	5.92541	19.5674
LAMB2	3.03136	19.4764		AR	1.80671	8.20125		SLC44A1	5.92424	20.8046
LOC144571	3.03134	9.51631		DNM1	1.80619	10.1608		RUNDC3A	5.92424	13.5837
RCBTB2	3.03116	15.913		C1QC	1.80243	15.5941		NPEPPS	5.92404	19.5251
C12orf72	3.03114	11.1432		KCNE1	1.80208	5.1782		SNHG8	5.92342	18.4766
C21orf119	3.03077	12.7378		CDHR3	1.8018	8.17843		DYNC1H1	5.92306	22.2816
LOC338799	3.0305	14.0666		TNFRSF19	1.79876	11.7154		SLC7A8	5.92303	19.7849
CACNA1I	3.03035	14.027		CPN2	1.79746	3.59752		HDGFRP2	5.92295	18.7579
T	3.03011	4.66892		GULP1	1.79616	11.9871		SLC5A3	5.92148	21.157
IMPACT	3.03007	16.2186		SNAI2	1.78697	11.5084		ARL8B	5.92107	20.1521
ECHS1	3.02661	18.2736		MATN4	1.78466	4.95739		FIS1	5.92074	20.1169
RILPL2	3.02627	16.3646		ATP2C2	1.784	10.8163		RPS7	5.91923	21.2982
PEX11G	3.02621	12.2833		ATG9B	1.78043	6.89951		IL17RE	5.91908	15.8805
WDR52	3.02546	12.586		CYP26A1	1.77688	5.07611		RPL22	5.91871	22.202
SCNN1G	3.02497	13.9676		PI3	1.77499	3.97879		EHBP1L1	5.91858	17.8706
NCS1	3.02411	16.7884		C11orf82	1.76957	8.16147		SHMT2	5.9174	18.2631
ST6GALNAC3	3.0223	14.4942		TMEM200B	1.76829	8.35121		TRIM28	5.91734	21.3693
ZNF76	3.02091	16.4057		PLCL2	1.76529	11.8261		RPL36AL	5.91565	20.7605
MLH3	3.02085	15.2417		POMC	1.76314	8.40209		SYF2	5.91542	19.4704
NUDT16L1	3.02047	16.1074		CDYL2	1.76037	8.03435		ZDHHC5	5.91487	20.4374
PRMT10	3.01985	14.2178		TP53AIP1	1.75956	3.74097		CPNE1	5.91314	19.8723
RXRA	3.01974	17.9928		GTSE1	1.75751	8.55025		AJAP1	5.91281	12.2444
DLG5	3.01966	18.1424		UNC45B	1.75631	4.50521		C14orf119	5.91254	18.7323
ESRRA	3.01955	15.5979		FAM107B	1.75353	14.9318		GNL1	5.91153	19.6148
ZNF518A	3.01889	15.4173		SPC25	1.75253	6.97808		LOC113230	5.91051	14.8966
FAM184A	3.0187	13.5832		RHEBL1	1.74992	6.85592		RAPGEFL1	5.9104	13.7773
GLIPR1L2	3.01804	9.49078		HAL	1.74989	4.12481		ISG15	5.90942	17.3074
EPB49	3.01696	16.7222		LOC285954	1.74937	4.42619		XAB2	5.90926	19.1982
SLC33A1	3.01635	15.4515		KCNA5	1.74514	8.85757		CNTD2	5.90847	13.2263
CXorf36	3.01613	14.9519		NLRC5	1.74424	14.4308		TTL	5.90755	17.2484
FMOD	3.01581	17.5905		CACNA2D3	1.74365	8.10959		BCL7A	5.90561	17.9207
DICER1	3.01575	16.7946		KLK15	1.74246	4.90126		SHISA6	5.90455	9.59995
TTC25	3.01534	11.134		S100A12	1.73849	3.89026		SNRPB	5.90283	19.7863
STK25	3.01435	17.6459		AQPEP	1.73625	4.47718		IDH1	5.90279	19.1227
FAM8A1	3.01345	16.8027		IL19	1.73621	3.84404		GNAZ	5.90005	14.4347
C15orf61	3.01127	12.2959		SIGLEC7	1.73592	8.58476		CCDC85B	5.89986	16.6478
CMBL	3.01074	15.1304		SIGLEC1	1.73365	11.8206		TMEM154	5.89966	13.3853
TBKBP1	3.01065	14.0856		CCDC68	1.73332	9.67883		RALY	5.89916	20.9804
HINT2	3.01043	15.0287		CALB2	1.73248	5.66443		HMGB1	5.89887	21.5043
HSD17B10	3.01027	16.8108		FMN2	1.73137	5.97847		DDB1	5.89876	21.7797
PRDX2	3.00921	18.865		IP6K3	1.72234	11.0567		TSC22D4	5.89876	18.5855
LATS2	3.00886	15.9626		POM121L9P	1.72203	7.29806		CAPN12	5.89744	13.7914
PPAN-P2RY11	3.00852	10.9659		DERL3	1.72018	13.6226		LOC647946	5.89706	8.37929
ZNF280B	3.00846	11.8826		FAM43B	1.72002	7.78209		CAMK2B	5.89597	17.7156
KIAA1908	3.00828	13.2087		C22orf34	1.71649	5.57669		RRP9	5.89593	16.6245
TMED7	3.00757	18.268		DOK5	1.7152	10.3718		PSMD4	5.89593	19.91
C8orf33	3.00682	16.4611		FGF18	1.71326	7.72273		STK24	5.89513	20.3163
TSGA10	3.00466	12.5271		HLA-DRA	1.70273	20.3693		PSMD8	5.89428	20.0399
ARHGEF35	3.0045	15.7125		NEK10	1.70112	4.86418		TAF10	5.89332	18.3794
KLHDC7A	3.00441	13.2647		C22orf15	1.69977	4.00967		CAT	5.89312	21.0848
ALG14	3.0043	13.7484		CCDC136	1.69879	7.83951		NUDT17	5.89276	13.1892
ZNF596	3.00423	11.98		TRIM50	1.69875	5.30805		PVRL2	5.89228	19.872
USP11	3.00408	18.598		GJD3	1.69784	11.0736		STOM	5.89204	20.6645
GOLGA4	3.00397	18.4153		PTPRH	1.69695	5.21853		C17orf49	5.89169	19.0784
WDR78	3.00388	13.1298		ACTN3	1.69666	3.7576		RAC1	5.89026	21.3373
FAM117A	3.0037	15.44		NRG3	1.69533	6.50814		FAM177A1	5.88602	18.6208
MKKS	3.00347	15.7819		CD68	1.69383	15.9057		KCNJ16	5.88432	22.2027
ZHX1	3.00315	16.6117		HAS2AS	1.68149	5.1136		CAND1	5.88383	20.0552
ATN1	3.00307	19.3807		IL18	1.68081	12.3337		SLC25A6	5.88381	22.9788
IFT88	3.00273	14.8844		EMR2	1.67829	10.6633		DYSF	5.88305	18.076
HYDIN	3.00188	13.1344		C20orf56	1.67401	4.66592		CDK4	5.88266	19.7852
FBXW10	3.00096	6.09946		CALN1	1.67401	4.1901		GLTPD1	5.88227	17.5035
FKBP1A	3.00092	19.4546		CFH	1.67373	17.2884		WDR26	5.88133	20.0995
SOX18	3.00017	13.4174		A2ML1	1.66909	3.4785		TCN2	5.88131	19.0287
HADH	2.99956	16.4816		VSIG4	1.66764	12.7586		ESM1	5.87965	14.7122
C10orf93	2.99893	9.11811		E2F8	1.667	6.86166		INPP5F	5.87951	17.7672
TCEAL4	2.99729	18.1573		MEIS1	1.66676	9.72695		RPL23A	5.87924	20.732
ATP6V1H	2.99637	16.9903		NTSR1	1.66644	3.55217		C12orf76	5.87828	15.7826
DNAJC5	2.99606	18.0288		STEAP2	1.66524	11.93		PACS1	5.87706	20.6717
LRIG1	2.99594	16.4103		SYT6	1.66235	4.85448		CKS2	5.87666	15.4759
CACNA2D3	2.9958	8.94436		IL23A	1.65016	8.05552		PFDN2	5.87627	17.7526
BHMT2	2.99526	13.1703		ITGA11	1.64898	11.1706		YIPF3	5.87585	20.2877
C11orf52	2.99472	14.7288		LRRTM2	1.64289	5.668		UBQLN4	5.87526	18.1779
NDUFA13	2.9947	18.6666		RAD51AP2	1.64097	3.36177		NXF1	5.87483	19.9058
MRPS33	2.99436	15.5902		ANGPTL6	1.63401	5.82406		RPS3A	5.87299	21.5213
LPHN2	2.99412	17.3414		EPB41L3	1.63307	13.3509		FAM116B	5.87201	16.171
CROT	2.99217	16.8513		C5orf46	1.63037	4.01531		SNRPD2	5.87157	19.8453
YWHAE	2.9911	20.9554		CASP4	1.62844	13.1773		PPP1CA	5.87141	20.7125
SLC46A3	2.99053	14.7872		KCNK2	1.62834	10.8101		TANC2	5.87135	16.8001
NFYC	2.98992	16.6083		TCF21	1.62774	5.17422		TSN	5.87034	19.328
CXorf30	2.98985	4.68836		LPAR4	1.62734	4.69325		ABCA1	5.87006	18.0681
C11orf59	2.98932	17.8519		MS4A14	1.62676	8.25552		GNPTG	5.86987	19.1256
TSC2	2.98853	17.7261		PRUNE2	1.62541	10.5337		MCM7	5.86902	19.0881
DCAF17	2.9881	14.7589		KRT23	1.62528	3.43556		VWA1	5.86799	19.3322
DUSP1	2.98807	20.7525		C20orf200	1.61721	3.41078		PKP3	5.8677	17.316
SLC9A2	2.98786	10.5703		HOXB3	1.61603	9.4093		ABHD12	5.86737	20.4301
FAM86B2	2.98763	8.13823		NEK6	1.61581	13.4308		TSPAN13	5.86719	18.6768
CCDC121	2.98706	12.3597		ST8SIA2	1.61229	7.44417		CCT7	5.86709	20.8139
DHTKD1	2.98689	15.6038		GSG1L	1.60526	5.26881		SET	5.86658	21.5182
C14orf174	2.98664	10.8063		SLC7A7	1.60441	13.0759		SYNC	5.86612	15.9156
NDUFC1	2.98656	16.3882		EGR3	1.60082	12.9534		GNB1	5.86564	21.9001
PDIA5	2.98632	15.7453		ZFP57	1.59968	4.47765		IFRD2	5.86512	18.1996
LOC100128822	2.98606	12.8756		SPOCK3	1.59888	5.01753		RGS3	5.86296	18.7781
MT1L	2.9859	11.6016		LEFTY2	1.59829	4.29358		MAPKAPK2	5.86218	20.3471
MMRN2	2.98554	16.1211		TTC39C	1.5966	11.3539		MMS19	5.86202	18.4243
CCL14	2.9855	13.4907		HVCN1	1.59646	11.597		MRPS6	5.86042	19.391
LETMD1	2.98535	16.9439		PRR5L	1.5963	11.1153		TWF1	5.85936	19.8222
NUDT6	2.98529	11.8993		LGI2	1.59528	10.2198		KIAA0226	5.8592	17.7732
STXBP1	2.98523	16.5292		RAG1	1.58619	9.34102		AP1S1	5.85869	17.9088
IQUB	2.9849	11.2132		SORCS1	1.58617	10.0445		SLC17A9	5.85839	13.6185
NMNAT1	2.98478	14.2223		HLA-J	1.58524	7.72914		MDFIC	5.85784	19.2959
NICN1	2.9845	15.3015		LINGO2	1.5818	6.43674		LMO4	5.85708	18.9688
C3orf71	2.98407	10.6562		ZMAT4	1.57692	8.73758		RAG1AP1	5.85546	18.2339
BCL2L2	2.98396	16.9329		SMTNL1	1.57355	5.09983		SGPL1	5.85544	19.6516
UBXN6	2.98379	18.676		PADI2	1.57126	10.4337		AHCYL1	5.85543	20.8746
OCRL	2.98367	16.4563		C17orf99	1.56943	3.21065		TANC1	5.85372	19.0543
MEGF8	2.983	17.297		PLK1	1.56938	9.66182		HOOK3	5.85339	19.6151
C2orf24	2.98237	17.7876		FAM198A	1.56907	8.93526		C11orf31	5.85055	18.677
NUDT9	2.98163	15.7716		UBASH3B	1.56827	11.5137		AP3B2	5.84985	13.9014
LOC653566	2.98162	17.4394		CYP26B1	1.56701	11.1738		LRP10	5.84901	21.0435
STRA13	2.97992	14.1517		BBOX1	1.56684	11.3123		IGFBP3	5.84875	18.7414
MED25	2.9798	16.7777		CCL25	1.56075	4.06625		RHOBTB2	5.84818	19.629
MDH2	2.97973	18.1098		PPYR1	1.56037	4.31607		BRI3	5.84738	19.2169
ATP6AP1	2.97891	19.3025		NAT8B	1.55785	3.2548		HSF1	5.84722	19.3335
EDF1	2.97891	19.4854		NCAPG	1.55616	9.28272		IER5	5.84496	17.5328
UNG	2.97828	15.9999		CACNA2D4	1.55589	9.00809		MTSS1L	5.84296	17.5441
CUX1	2.97827	18.1447		COL6A3	1.55492	17.1614		GUCY1B3	5.84295	15.8137
VEGFC	2.97791	16.3162		GBP7	1.55187	3.19938		NUDT16L1	5.84187	17.9884
AMACR	2.97787	14.0503		TRPV2	1.54689	12.4607		HIPK2	5.84182	19.9306
GJB6	2.97757	10.9757		PNMA2	1.54561	10.4203		RABGGTB	5.8416	18.0238
DIXDC1	2.97705	15.3223		CXorf22	1.54495	3.83951		DKFZP586I1420	5.839	15.9853
D2HGDH	2.97663	14.9281		FKBP11	1.54476	13.5282		ARPC5L	5.8385	17.9058
HAPLN2	2.97601	4.91024		ODF3L1	1.54326	6.93057		ERGIC1	5.83843	21.1911
CYBRD1	2.97499	20.4046		PTGS1	1.54306	12.3792		IKBKE	5.83785	16.9339
SNORD116-4	2.97497	12.6059		SOAT2	1.54186	4.27363		CGN	5.83737	17.4898
DCTD	2.97461	18.1299		TSNAXIP1	1.54093	6.89742		CHN2	5.8372	16.1569
CPO	2.97448	6.39935		CDCA7	1.53953	9.0677		43358	5.83691	21.2454
INPPL1	2.97371	17.7568		PURG	1.53859	4.53265		ATP6V1A	5.83577	20.1776
MYCN	2.97349	10.2945		KIF18B	1.53473	7.88313		TMEM59	5.83561	22.105
MEPCE	2.97307	17.7321		PTH1R	1.53214	7.50492		NID1	5.83493	18.3267
TMED8	2.97281	15.2362		C14orf39	1.53164	3.21129		SUPT5H	5.83417	20.7301
HSDL1	2.97242	15.9773		MDGA1	1.52338	10.3368		HIP1R	5.83247	18.5432
MYST2	2.97216	16.9628		CLDN14	1.51808	3.59451		EIF3F	5.83171	20.1174
RANBP10	2.97166	14.7251		RNF150	1.51601	9.76568		NUP188	5.83134	18.6499
KHDC1	2.97144	10.7324		SIX2	1.51498	6.14072		PLXNA2	5.83063	18.886
BHLHB9	2.97009	12.9169		SLC26A3	1.51477	4.15089		PLEKHG2	5.83016	17.6779
SCRN2	2.96995	16.6894		B4GALNT1	1.51104	7.74079		FAM60A	5.82905	18.1209
RPP25	2.96963	14.2021		C20orf26	1.50796	5.4876		P4HTM	5.82886	18.7913
COL4A3BP	2.96947	17.8118		NDST3	1.50722	6.23981		ABHD11	5.82507	18.3286
POMT2	2.96946	15.125		LIME1	1.50709	10.9717		GINS2	5.82373	14.3029
USP44	2.96839	8.67048		LDHAL6A	1.505	3.78112		NCSTN	5.82288	20.5406
SHMT1	2.9682	17.145		SESN3	1.5049	11.2862		SMARCD3	5.82277	17.9424
CAND2	2.96751	12.8883		SYN2	1.50437	4.85558		KIAA1543	5.82197	17.2972
SRPRB	2.9674	16.1925		C1orf194	1.50046	3.62101		TMEM141	5.82128	18.9394
PIK3C2A	2.96725	17.1951		DGKG	1.50021	9.33616		CSNK1D	5.82103	20.8971
ELAC1	2.96679	13.2541		REL	1.49698	10.1177		SNRPA	5.82091	18.7237
CYTH3	2.96659	16.5487		GPC6	1.49396	11.0117		PFKL	5.82069	20.2887
ZNF10	2.96659	14.8276		ADRB3	1.49313	4.31369		TFE3	5.8193	19.6444
RASIP1	2.96644	13.959		NUF2	1.48953	7.88162		SEC11A	5.81902	20.4112
CDK2AP2	2.9664	17.5017		IGSF21	1.48765	8.3695		HGSNAT	5.81891	20.1346
ANKS3	2.96633	14.2552		PRKCA	1.48693	12.7692		CRTAP	5.81799	21.1013
C21orf2	2.96633	16.0007		PDE11A	1.48364	8.88694		GTF2H4	5.81758	16.8227
NR4A1	2.96622	18.6858		ADRA1A	1.48309	3.78205		SOX8	5.81754	12.1844
LARP1	2.9652	19.4427		RNF122	1.47922	11.2147		EIF5A	5.81697	21.3975
TRIB3	2.96485	13.5514		PMFBP1	1.47556	4.73868		HLA-H	5.81616	20.0397
TIMM13	2.96426	16.3037		SLC15A3	1.4736	13.3669		NAB1	5.81552	18.9617
MBLAC1	2.96412	10.513		GRIN2C	1.47195	12.1328		RASA4	5.81362	16.0233
KIAA1324L	2.96375	12.8665		HCN1	1.47176	3.20569		SLC20A1	5.8133	17.853
CTAGE9	2.96365	13.3318		CDO1	1.46508	11.6333		WHSC2	5.81201	18.0133
FERMT1	2.96351	11.2397		EGLN3	1.46361	10.7762		CDH1	5.81179	23.3453
ACO2	2.96285	18.4172		HJURP	1.45925	8.03665		IRF3	5.81176	18.8089
TMEM184C	2.96211	15.9059		CLDN11	1.45737	9.91109		C16orf57	5.81159	18.6636
NRXN2	2.96179	12.2727		PIWIL2	1.45491	5.67743		ZNF319	5.81099	17.7886
ZBED3	2.96106	11.1742		TNXB	1.45171	14.92		GRHL1	5.81096	14.9359
FAM165B	2.96093	14.5296		PKD2L1	1.45137	3.90247		MIF4GD	5.81043	16.7463
UBR3	2.96081	16.8007		APBA2	1.44583	10.9531		CRB3	5.81025	16.694
ZCWPW2	2.96062	9.47494		PTGIR	1.44244	9.69776		PPP1R9A	5.80892	17.5846
BBS1	2.95957	17.0504		PLA2G7	1.4415	13.0117		EIF4G1	5.80789	21.854
ADHFE1	2.9594	12.5269		FCGR1B	1.43393	10.3339		NCK2	5.80727	18.884
ZDHHC1	2.95931	14.3939		MAOB	1.43105	11.2031		KCNV1	5.80681	10.4738
SNX11	2.95895	15.5153		FFAR2	1.43025	5.55256		RNF139	5.80578	18.2851
CDKN2AIPNL	2.95841	14.7002		RCVRN	1.43015	3.11299		ESR1	5.80434	15.5832
ARL5A	2.95664	16.2857		GFRA3	1.42742	4.05478		HNRNPAB	5.80342	19.5852
ATP5O	2.95629	18.063		ABRA	1.42686	3.08354		DHRS11	5.80267	16.2685
KLHDC3	2.9558	17.4911		NCRNA00189	1.42679	3.00002		STARD3	5.80184	18.2866
FBXL22	2.95544	9.87613		UNC13D	1.42516	12.5299		ACTB	5.80154	26.3728
SLC9A1	2.95493	16.6358		HTR1E	1.42377	4.46308		TEF	5.80079	19.1808
NCRNA00167	2.95487	5.52201		MAP3K8	1.42349	11.6662		RPS13	5.80035	21.7415
GALT	2.95481	15.1369		FRK	1.42307	6.99448		UBQLN2	5.79915	19.4036
TSGA10IP	2.95472	8.34033		C6orf118	1.42269	3.4883		ARHGEF12	5.7987	21.528
NDUFA8	2.95431	15.7977		PTCH2	1.42018	8.59081		ARHGDIA	5.79867	21.354
SIL1	2.95349	17.2279		GYPC	1.41635	12.9651		RPS21	5.79839	21.417
TOMM20	2.95334	19.7739		ZNF474	1.41557	6.33489		PRPF6	5.79814	20.4453
APBB2	2.95309	17.393		ISLR2	1.41489	8.71764		GLS	5.7962	19.923
C14orf45	2.9529	13.9819		ABI3BP	1.41305	14.1555		GGA2	5.79617	20.6258
PGAP2	2.95104	15.1078		ARHGAP11B	1.41293	5.55798		LIF	5.79592	15.6737
LYRM5	2.95082	14.6704		EMID2	1.40925	7.1981		CANT1	5.79528	18.5303
SUCLA2	2.9505	15.945		TRPM6	1.40869	6.59805		VSIG10	5.79363	18.2431
CBR4	2.95042	15.435		DAB1	1.40867	3.02086		UBFD1	5.79315	19.2295
AES	2.95026	21.1743		CHGB	1.40536	11.0091		THYN1	5.79287	18.4296
APOO	2.94959	13.6583		OASL	1.40302	10.6293		PEG10	5.7906	17.387
RUSC2	2.94879	15.7313		HOXB9	1.40245	3.12097		PP14571	5.7873	8.96214
TTC15	2.94804	16.3221		BCAT1	1.4013	13.1883		FAM134C	5.78723	19.1421
ZBTB4	2.9478	19.3708		CDRT1	1.39264	4.33059		ULBP1	5.78687	11.4145
ISM1	2.94754	15.8706		TIMP4	1.39168	6.94408		XPC	5.78604	19.4346
RTN4IP1	2.94678	12.9074		NKX3-1	1.39081	8.74687		HNRNPF	5.78522	20.5043
LOC441177	2.94656	4.77229		GNGT2	1.39047	8.73021		RAB11B	5.7846	21.0762
FAM119B	2.94593	13.7791		GRIN3A	1.39007	7.2329		ARF1	5.7845	22.6032
C17orf95	2.94583	15.0755		CCDC135	1.38996	3.74771		TMEM9	5.78396	19.8624
EFHC1	2.94427	14.8554		C9orf47	1.38559	6.17214		RPN2	5.78333	22.1815
RAPGEF4	2.94419	12.8671		SNAI1	1.38507	11.7314		TM7SF3	5.78197	19.2726
C2orf70	2.94361	7.04473		KCNN1	1.38126	4.73126		ARF5	5.78164	19.7784
CPE	2.94336	19.8068		MAGED4B	1.38048	12.139		EIF1	5.78107	22.5768
ZNF252	2.9431	14.9677		COL9A3	1.3793	11.5497		LRCH4	5.78076	18.9403
LOC100286844	2.94264	9.41987		C1orf158	1.37872	3.96042		PDE1A	5.78023	18.3612
GKAP1	2.9419	13.2277		OMG	1.3778	4.10331		SH2D5	5.77986	11.4891
IL17RC	2.9412	15.999		CLEC5A	1.3776	10.4569		PGRMC1	5.77736	20.2819
TMED3	2.94114	18.4436		C8orf31	1.37059	10.0531		PSORS1C1	5.77694	9.69802
MAGIX	2.94092	12.6956		C1orf150	1.36912	3.14338		AP2B1	5.77636	21.6678
PAN2	2.94075	16.1813		RPS6KA5	1.36691	10.4496		ARRDC3	5.77614	21.1363
ECH1	2.94001	18.4976		DEPDC1	1.36618	7.40196		ARHGEF16	5.77591	16.9951
BRD2	2.93959	19.7206		C11orf41	1.36583	7.37835		AKT1	5.77503	20.727
GFPT1	2.93943	18.3748		C11orf88	1.36532	4.07186		MYL6B	5.77475	18.2438
TPI1P2	2.93913	8.29667		TMEM35	1.36514	7.62961		BCR	5.77395	19.9783
KLHL14	2.93883	15.5757		C1QTNF3	1.36483	10.1367		GLTP	5.77383	19.1484
TRIM41	2.93741	16.3475		ZG16B	1.36409	4.87895		NDUFS8	5.77216	19.0997
ZNF497	2.93733	11.7155		TMEM149	1.36185	11.7528		DOCK11	5.77142	18.2089
COASY	2.93704	17.2259		GPAT2	1.35957	8.40084		TRAF7	5.77062	19.2685
UCK1	2.93655	16.0873		ODZ3	1.3587	13.3187		ARL13B	5.77037	16.7821
ZNF275	2.93629	15.0726		RGS8	1.35454	4.42989		CORO1C	5.76955	18.6352
UPF3A	2.9351	16.449		GSDMC	1.35229	5.73591		ITGA7	5.76895	16.5887
PALM2	2.93376	9.44918		RBM46	1.3507	4.02851		ACP6	5.76886	16.8603
CDK20	2.93353	13.4529		COLEC10	1.34941	6.33632		WDR46	5.76734	18.1966
TMEM170B	2.93349	13.0042		EBI3	1.34355	10.0163		ITPKA	5.76612	9.65685
ALDH7A1	2.93314	16.9204		CES4	1.34224	4.6291		ELOVL7	5.76428	17.6402
TRIM50	2.93313	6.13097		OXER1	1.3407	8.2135		GPR110	5.76367	17.1836
RAB11FIP2	2.93304	15.3273		SLC46A2	1.33626	4.72947		RAI2	5.76197	17.6463
COX19	2.93213	14.053		TRPM3	1.32552	5.37889		PSMB4	5.76095	20.6529
C9orf130	2.93208	13.7133		GNG2	1.32376	12.6726		CEBPD	5.75792	18.7603
FAT1	2.93138	16.9521		SLC6A7	1.31999	3.7497		FAM57A	5.75679	15.98
LYRM2	2.92993	16.5127		IGF2AS	1.31255	3.15336		MCM2	5.75678	17.2464
SLC35F5	2.92977	16.5184		SMR3B	1.31066	4.21894		DKFZp434J0226	5.75675	8.15631
C1orf56	2.92976	14.2611		C1QA	1.30893	15.835		TFAP2C	5.75666	14.5745
C11orf1	2.92942	14.2495		C14orf64	1.30712	8.20151		SHC1	5.75657	20.1061
C6orf154	2.92884	9.40364		FFAR3	1.30508	5.07263		C10orf75	5.75401	13.8662
C8orf55	2.92875	15.5787		HELB	1.30159	7.7825		PRKACA	5.75284	19.689
CLYBL	2.92857	12.1798		LOC158696	1.30115	3.99123		ZBTB7C	5.7524	18.907
ACY1	2.92766	16.2559		HEPHL1	1.30089	4.85886		CCT4	5.75205	20.2385
TMEM64	2.92742	16.4046		AMN	1.29818	4.90995		SLFN13	5.75172	16.9341
CHADL	2.92702	12.1563		MPPED2	1.29787	11.9287		CCT3	5.75132	20.8116
TMEM9	2.92673	17.9576		TICAM2	1.29668	10.3289		ABHD3	5.75085	17.3268
RERE	2.92658	18.7569		SKA1	1.28924	7.16889		SMG5	5.74922	19.6795
NUDT16P1	2.92647	13.6955		ZDHHC19	1.28473	3.09237		GRN	5.74919	22.1068
KSR2	2.9262	13.199		GJB1	1.28344	4.12601		CBFB	5.74906	18.3358
FUBP3	2.92611	17.2314		CPLX3	1.28342	3.07199		MORF4L1	5.74881	21.1068
IGSF22	2.92593	10.3947		SMPD3	1.28114	9.35761		STEAP4	5.74843	18.2295
FGFBP3	2.9258	11.4553		CDRT15P	1.27956	4.45857		VPS18	5.74793	18.3215
SLC16A6	2.92565	9.78927		CCIN	1.27658	4.17109		ITM2B	5.74792	23.6843
TMEM115	2.92534	17.2592		CREB3L1	1.27653	11.2048		PRKCD	5.74765	20.1467
ALDH5A1	2.9253	16.464		KIR2DL1	1.27246	3.15343		CAV1	5.74655	21.421
MSTN	2.92506	6.88641		PIPOX	1.27222	7.09216		NPTX2	5.74605	10.9373
C19orf63	2.92441	19.7812		ROBO3	1.27167	10.2841		CCDC120	5.74584	16.5488
ORMDL3	2.92408	18.7474		GRM2	1.27051	5.52109		WDTC1	5.74365	20.0698
NECAB1	2.92403	11.1875		CXCL5	1.26665	5.74958		SNX33	5.74274	18.056
C9orf96	2.92363	7.10321		DLGAP2	1.26658	7.33751		MCM4	5.73919	16.942
DCAKD	2.92248	16.7733		LOC441177	1.26533	3.65148		EIF4A1	5.73881	21.525
ZNF273	2.92197	13.1473		NFATC1	1.26398	12.8348		GPR161	5.73868	13.2515
CCT6B	2.92179	10.8122		FAM196A	1.26292	5.52097		BCAR1	5.73843	18.8364
ZNHIT1	2.9212	16.9722		ADAM32	1.25754	3.93246		H2AFX	5.73813	17.0868
LOC282997	2.92056	13.1545		NACAD	1.25446	9.90816		DBN1	5.73671	19.4871
WHAMML1	2.92031	11.7059		CD4	1.24458	15.0304		PEX19	5.73516	19.8059
C17orf28	2.91997	15.0827		IRX6	1.24371	5.95072		ISOC1	5.73257	17.1819
BET3L	2.91975	5.26382		TNS4	1.24184	14.0161		CD46	5.73192	20.6876
[truncated: 15,454 more rows]

## Sheet: Table S3
Table S3. Sequencing information of RNAseq (CMC cohort)
									Input reads		Mapped reads
Sample ID	Age	0: Female 1:male	0: Normal 1:Tumor	Tumor Max Size (mm)	PTC Variant	Total Raw Sequnces	Raw Sequence Length (bp)	% of Raw Data GC ave.	Left	Right	Left	Right	% of Overall Read Mapping	% of Multiple Alignments	% of Discordant Alignments	% of Concordant Pair Alignment
N1	44	1	0		Normal	38345792	101	50	35316798	35316798	33577578	32224826	93.2	2.4	2.8	87
T1	44	1	1	23	NIFTP	45890506	101	50	43623709	43623709	41755013	41336972	95.2	2.2	2.3	90.9
N2	60	0	0		Normal	40739325	101	50	36418786	36418786	33112243	32653320	90.3	3.1	2.4	85.3
T2	60	0	1	30	NIFTP	35245543	101	49	34502267	34502267	33060585	32897445	95.6	2.5	1.7	91.9
N3	47	0	0		Normal	35068486	101	51	30588392	30588392	26692610	26461281	86.9	2.4	2.5	82
T3	47	0	1	25	NIFTP	37915486	101	50	35039371	35039371	32985955	32692244	93.7	2.3	1.4	90.3
N4	35	1	0		Normal	42432931	101	50.5	38308524	38308524	36358108	36008038	94.5	2.2	1.7	90.6
T4	35	1	1	28	NIFTP	37845343	101	50	34291083	34291083	32585986	32399423	94.8	2.3	1.9	90.9
T5	51	1	1	30	NIFTP	40393142	101	49.5	37704470	37704470	35965033	35732281	95.1	2.1	1.8	91.4
N5	31	1	0		Normal	42288619	101	50	35945688	35945688	32549790	32257544	90.1	2.4	2.1	85.7
T6	31	1	1	13	NIFTP	42652404	101	50.5	40136017	40136017	38291540	37825086	94.8	1.9	2.6	90
N6	51	0	0		Normal	41858461	101	50	38833758	38833758	37047798	36433151	94.6	2.4	2.5	89.8
T7	51	0	1	35	NIFTP	35239967	101	50	34199048	34199048	32617676	32415658	95.1	2.4	1.5	91.6
N7	39	1	0		Normal	43555342	101	50.5	40127600	40127600	37986620	37551871	94.1	2.4	2.5	89.5
T8	39	1	1	26	NIFTP	46381332	101	49.5	43806576	43806576	41628727	41200847	94.5	2.3	2.3	90.1
T9	36	1	1	13	TCVPTC	39936697	101	49	37655837	37655837	35333338	34951030	93.3	3.6	2.1	88.3
T10	52	0	1	11	TCVPTC	47822667	101	49	42975026	42975026	39442319	38806752	91	2.9	1.8	86.1
T11	26	0	1	16	TCVPTC	39958103	101	50	37181952	37181952	34194364	34057028	91.8	3.5	2.4	86
T12	27	0	1	18	TCVPTC	43493994	101	49	40316951	40316951	38146532	37849571	94.2	2.1	2.3	89.5
T13	37	1	1	25	Classic PTV	58114542	101	49	54189449	54189449	51506631	51335038	94.9	2.7	1.8	91.1
T14	52	0	1	18	Classic PTV	51860303	101	49	48800275	48800275	46602887	46487527	95.4	3.2	2.2	91.2
T15	28	1	1	23	Classic PTV	49901882	101	49	46931068	46931068	44597039	44223961	94.6	2.2	2.2	89.8
T16	32	0	1	16	Classic PTV	48335688	101	51	45058719	45058719	36370402	36143005	80.5	2.5	2.4	74.8
T17	47	0	1	14	TCVPTC	42926020	101	49.5	39377326	39377326	36460522	36032934	92	2.9	2.7	85.9
T18	68	0	1	24	TCVPTC	37018578	101	50	35073941	35073941	32656471	32583565	93	3.4	2.5	87
T19	70	1	1	26	TCVPTC	43551090	101	49	41673173	41673173	40046714	39348283	95.3	2.2	1.8	90.8
N8	46	1	0		Normal	34216856	76	48	32947993	32947993	31896172	31461913	96.1	3.6	2.8	90.9
T20	46	1	1	13	invasive EFVPTC	33228629	76	47.5	31853521	31853521	30844605	30421316	96.2	3.7	2.9	90.7
T21	40	0	1	50	Classic PTV	33125406	76	48	31884743	31884743	30822194	30443733	96.1	3.8	3.2	90.4
N9	36	0	0		Normal	30788597	76	48.5	29625840	29625840	28694971	28332767	96.2	3.6	2.8	91.1
T22	36	0	1	18	Classic PTV	32960819	76	47.5	31759022	31759022	30179739	29804570	94.4	3.1	2.8	88.8
N10	31	0	0		Normal	32737720	76	47.5	31141489	31141489	29911035	29487688	95.4	3.8	3.1	89.5
T23	31	0	1	11	Classic PTV	30554971	76	47.5	29360062	29360062	27775270	27368105	93.9	3.9	2.8	87.9
N11	55	0	0		Normal	29032053	76	47.5	27936648	27936648	27034057	26649590	96.1	3.6	2.6	90.9
T24	55	0	1	21	invasive EFVPTC	30965234	76	47	29823706	29823706	28881624	28469431	96.2	3.2	2.6	91.1
N12	41	0	0		Normal	31695668	76	47	30443902	30443902	28975636	28512959	94.4	3.7	2.7	88.5
T25	41	0	1	16	Classic PTV	29585844	76	48	28399921	28399921	27009036	26645322	94.5	3.9	2.9	88.5
N13	31	1	0		Normal	29384994	76	48.5	28250749	28250749	27363621	26970986	96.2	3.7	2.9	90.7
T26	31	1	1	11	Classic PTV	36714872	76	48	35441849	35441849	34427868	34076501	96.6	4.1	3.5	91
N14	62	0	0		Normal	34663061	76	48	33374659	33374659	32355341	31973673	96.4	3.5	3	91.1
T27	62	0	1	35	invasive EFVPTC	34672454	76	48	33372831	33372831	32467652	32040902	96.6	2.7	2	92.3
